# Supplementary material for: Influence of Dietary Supplementation of Probiotic Pediococcus acidilactici MA18/5M During the Transition From Freshwater to Seawater on Intestinal Health and Microbiota of Atlantic Salmon (Salmo salar L.)
Source: Front Microbiol. 2019 Sep 27;10:2243. doi: 10.3389/fmicb.2019.02243 (PMC6777325; doi:10.3389/fmicb.2019.02243)
Supplement: Supplementary file 3 [file Table_2.xlsx]

## Sheet: Sheet1
Suppplementary table2. Relative abundance OTU table for all the samples at genus level
Group	Description
Prob_FW_Muc	Mucosa probiotic diet in freshwater
Cont_FW_Muc	Mucosa control diet in freshwater
Cont_FW_Dig	Digesta control diet in freshwater
Prob_FW_Dig	Digesta Probiotic diet freshwater
Cont_SW_Dig	Digesta control diet seawater
Prob_SW_Muc	Mucosa Probiotic diet seawater
Cont_SW_Muc	Mucosa ContControl diet seawater
Prob_SW_Dig	Digesta Probiotic diet seawater
		Prob_FW_Muc	Prob_FW_Muc	Prob_FW_Muc	Prob_FW_Muc	Prob_FW_Muc	Prob_FW_Muc	Cont_FW_Muc	Cont_FW_Muc	Cont_FW_Muc	Cont_FW_Muc	Cont_FW_Muc	Cont_FW_Muc	Cont_FW_Dig	Cont_FW_Dig	Cont_FW_Dig	Prob_FW_Dig	Prob_FW_Dig	Prob_FW_Dig	Cont_SW_Dig	Cont_SW_Dig	Cont_SW_Dig	Prob_SW_Muc	Prob_SW_Muc	Prob_SW_Muc	Prob_SW_Muc	Prob_SW_Muc	Prob_SW_Muc	Cont_SW_Muc	Cont_SW_Muc	Cont_SW_Muc	Cont_SW_Muc	Cont_SW_Muc	Cont_SW_Muc	Prob_SW_Dig	Prob_SW_Dig	Prob_SW_Dig
	Taxon	sample19	sample20	sample21	sample22	sample23	sample24	sample25	sample26	sample27	sample28	sample29	sample30	sample31	sample32	sample33	sample34	sample35	sample36	sample37	sample38	sample39	sample40	sample41	sample42	sample43	sample44	sample45	sample46	sample47	sample48	sample49	sample50	sample51	sample52	sample53	sample54
	k__Bacteria;Other;Other;Other;Other;Other	0.000324883	0.000173855	0.000193488	7.69724e-05	0.00015831	0.000117745	5.54385e-05	9.59022e-05	8.57504e-05	5.27106e-05	8.14752e-05	0.000223625	0.000157545	0.000148467	4.96746e-05	0.000124784	0.000249659	8.44894e-05	0.00039557	0.000374993	0.00111206	4.3877e-05	0.00010917	0.000165937	0.00339059	9.17032e-05	0.0328076	0.000241243	0.000273168	0.000134258	0.0001554	0.00771728	9.25754e-05	0.00081698	0.000464877	0.00215019
	k__Bacteria;p__Acidobacteria;c__Acidobacteria-6;o__iii1-15;f__;g__	1.04801e-05	0	0	8.55249e-06	0	0	0	0	0	0	0.00382934	0	0	0	0	0	0	0	0	0	0	0	0	0	0	0	0	0	0	0	0	0	0	0	0	0
	k__Bacteria;p__Actinobacteria;c__Actinobacteria;o__Actinomycetales;Other;Other	0.00110041	0.00242728	7.52454e-05	0	0.00292873	3.62293e-05	0.010367	0.00043841	0.000407315	2.63553e-05	0	0.00241018	0.000334784	0.000420657	0.000248373	0.000249568	0.000364886	0.000490039	0.0010109	0.000482134	0.000564585	0.00280813	0	3.31873e-05	0	4.58516e-05	0	0.00144746	0.00034146	0	0	0	0.00268469	0.00310119	0.00102762	0.00120541
	k__Bacteria;p__Actinobacteria;c__Actinobacteria;o__Actinomycetales;f__Actinomycetaceae;g__Actinomyces	0.00229514	0	0	0	0	0	0	0	0	0	0	0	0	0	0	0	0	0	0	0	0	0	0	0	0	0	0.000831358	0.00342565	0.00402923	0.01177	0.00512821	0.00802352	0.0133309	0	0	0
	k__Bacteria;p__Actinobacteria;c__Actinobacteria;o__Actinomycetales;f__Brevibacteriaceae;g__Brevibacterium	0.000534485	1.33735e-05	9.6744e-05	0	0.00212839	0.00476415	1.38596e-05	0.00243866	6.43128e-05	0	8.14752e-05	0.00116782	7.87727e-05	2.47445e-05	0.000248373	3.56525e-05	0.000134432	3.37958e-05	4.39522e-05	0	0	0	0	0	0	0	0	0.000241243	0	0	0	0	0	0.00121713	0.000171271	0
	k__Bacteria;p__Actinobacteria;c__Actinobacteria;o__Actinomycetales;f__Corynebacteriaceae;g__Corynebacterium	0.0171559	0.00746239	0.0170377	0.00833013	0.0254	0.0298167	0.0326533	0.00775438	0.00190795	0.0347627	0.00355775	0.00342891	0.00228441	0.00507263	0.00429686	0.00541918	0.0213939	0.00829686	0.00479079	0.00637489	0.00431138	0.0011408	3.63901e-05	0.00401566	0.00795808	2.29258e-05	0.00177439	0.0220496	0.0164584	0.0296711	0.0200466	0.0301954	0.0476764	0.0338463	0.00819652	0.0135527
	k__Bacteria;p__Actinobacteria;c__Actinobacteria;o__Actinomycetales;f__Dietziaceae;Other	6.28806e-05	6.68673e-06	0.00144041	1.7105e-05	0.00394016	9.05731e-06	0	0	0.00111476	0	0	0	3.93864e-05	2.47445e-05	2.48373e-05	0	3.84091e-05	8.44894e-05	8.79044e-05	0	1.71086e-05	0	0	0	0	0	0	0	0.00266339	0	0.0012432	0.000979972	0	3.33461e-05	0	0
	k__Bacteria;p__Actinobacteria;c__Actinobacteria;o__Actinomycetales;f__Dietziaceae;g__Dietzia	3.14403e-05	0	0.000236485	0	2.6385e-05	9.05731e-06	0	0	2.14376e-05	0	0	0	3.93864e-05	4.9489e-05	0	7.13051e-05	0.000153636	0.000185877	0.000219761	5.35705e-05	0.000307956	0	0	0	0	0	0	0	0	0	0	0	0	0.000917018	7.34017e-05	0.000260629
	k__Bacteria;p__Actinobacteria;c__Actinobacteria;o__Actinomycetales;f__Gordoniaceae;g__Gordonia	0.0027877	0	1.07493e-05	0	0	0	0	0.00178104	0	0	0	0	0	0	2.48373e-05	0	1.92045e-05	0	0	0	0	0	3.63901e-05	0	0	0	0	0	0	0	0	0	0	0	0	0
	k__Bacteria;p__Actinobacteria;c__Actinobacteria;o__Actinomycetales;f__Intrasporangiaceae;g__Kytococcus	4.19204e-05	0	0	0	5.277e-05	0.00013586	0.00200965	0	0	0	0	2.48472e-05	0	0	0	0	0	0	0	0	1.71086e-05	8.77539e-05	0	0	0	0	0	4.82486e-05	0.00068292	0	0	0	0	0	0	0
	k__Bacteria;p__Actinobacteria;c__Actinobacteria;o__Actinomycetales;f__Kineosporiaceae;g__Kineococcus	0	0	0	0	0	0	0	0	0	0	0	0	0.000177239	2.47445e-05	9.93493e-05	5.34788e-05	0.000134432	0.000101387	0.000175809	5.35705e-05	0.000325064	0	0	0	0	0	0	0	0	0	0	0	0	0.000716941	0.000244672	0.000325786
	k__Bacteria;p__Actinobacteria;c__Actinobacteria;o__Actinomycetales;f__Microbacteriaceae;g__Cryocola	0	0	0	0	8.795e-06	0	0	0	0	0.00411143	0	2.48472e-05	0	0	0	0	0	0	0	0	0	0	0	0	0	0	0	0	0	0	0	0	0	0	0	0
	k__Bacteria;p__Actinobacteria;c__Actinobacteria;o__Actinomycetales;f__Microbacteriaceae;g__Curtobacterium	0	0.00149783	1.07493e-05	3.421e-05	2.6385e-05	9.05731e-06	0	0.00086312	0.0021652	0	0	2.48472e-05	0.00110282	0.00165788	0.00208633	0.0010161	0.0016708	0.00152081	0.00553797	0.00257138	0.00181352	0.00212803	0	0.00265498	0	0.000641922	0	0	0.00109267	0	0	0	0	0.00313453	0.00227545	0.00247597
	k__Bacteria;p__Actinobacteria;c__Actinobacteria;o__Actinomycetales;f__Microbacteriaceae;g__Frigoribacterium	0	0.00155801	0	0.00224075	2.6385e-05	0	2.77193e-05	1.37003e-05	0	0	2.71584e-05	4.96944e-05	0.000196932	0.000247445	0.000298048	0.000267394	0.000364886	0.000439345	0.00127461	0	0.000325064	0	0	3.31873e-05	0	0	0	0	0	0	0	0	0	0.000650249	0	0.000358365
	k__Bacteria;p__Actinobacteria;c__Actinobacteria;o__Actinomycetales;f__Microbacteriaceae;g__Microbacterium	0.00965217	0.00819793	0.0121575	0.00763737	0.0268775	0.0636186	0.0203598	0.0302777	0.00454477	0.0273568	0.0250401	0.0835363	0.00043325	0.000593868	0.000447072	0.000481309	0.000672159	0.000574528	0.00474684	0.00262495	0.00037639	0.0179018	0.0348617	0.00806452	0.0114608	0.0157042	0.0147535	0.0150536	0.0392679	0.0396957	0.00730381	0.0233968	0.0174968	0.00810311	0.00112549	0.00475647
	k__Bacteria;p__Actinobacteria;c__Actinobacteria;o__Actinomycetales;f__Microbacteriaceae;g__Mycetocola	2.09602e-05	0.000641926	0.000892195	0.000735514	6.1565e-05	0	0	1.37003e-05	0.000428752	0	0	0	0.000177239	0.000148467	0.000173861	0.000124784	0.000172841	0.000101387	0.00039557	0.000267852	0.000427716	0	0	0.00136068	0	0	0	0	0	0	0	0	0	0	0.000905287	0.000602704
	k__Bacteria;p__Actinobacteria;c__Actinobacteria;o__Actinomycetales;f__Microbacteriaceae;g__Pseudoclavibacter	1.04801e-05	0.000615179	1.07493e-05	0.000590122	8.795e-06	1.81146e-05	0	0.000671316	2.14376e-05	0	0.000977703	2.48472e-05	9.84659e-05	2.47445e-05	9.93493e-05	3.56525e-05	9.60227e-05	6.75915e-05	0.000966948	0.000214282	0	0	0	0	0	0	1.24083e-05	0	0.000614628	0	0	0.000489986	0	0	0.000293607	3.25786e-05
	k__Bacteria;p__Actinobacteria;c__Actinobacteria;o__Actinomycetales;f__Microbacteriaceae;g__Rathayibacter	0.000377283	0.000615179	1.07493e-05	8.55249e-06	0.00216357	0	0	1.37003e-05	0	0	0	0	7.87727e-05	9.89781e-05	0	5.34788e-05	1.92045e-05	3.37958e-05	0	5.35705e-05	0	2.19385e-05	0	0.000232311	0	0	0	0	0	0	0	0	0	0	0.000195738	0.000114025
	k__Bacteria;p__Actinobacteria;c__Actinobacteria;o__Actinomycetales;f__Micrococcaceae;Other	0	1.33735e-05	0	0.000470387	0	0.000932903	0	1.37003e-05	4.28752e-05	0	0.00575758	0	9.84659e-05	0	7.45119e-05	0	0.000115227	3.37958e-05	4.39522e-05	0	0	0	0	0	0	0	0	0	0	0	0	0	0	0	0	0
	k__Bacteria;p__Actinobacteria;c__Actinobacteria;o__Actinomycetales;f__Micrococcaceae;g__	0.00144625	6.68673e-06	0.000634211	0	8.795e-06	1.81146e-05	0	0	0	0	0.00192825	2.48472e-05	0	0	0	0	3.84091e-05	1.68979e-05	0	0	1.71086e-05	2.19385e-05	0	3.31873e-05	0	0	0	0	0	0	0	0	0	1.66731e-05	0	0
	k__Bacteria;p__Actinobacteria;c__Actinobacteria;o__Actinomycetales;f__Micrococcaceae;g__Arthrobacter	2.09602e-05	0.0014109	0.0016124	0.00175326	0	6.34012e-05	0.00692981	0.000602814	4.28752e-05	7.9066e-05	0.00782162	7.45416e-05	0.000334784	0.000321679	0.000521584	0.000338699	0.000518523	0.00032106	0.000835091	0.000160711	0.000273738	0	3.63901e-05	0	0	0	0	0	0	0	0	0.00153121	4.62877e-05	0	0	0.000179182
	k__Bacteria;p__Actinobacteria;c__Actinobacteria;o__Actinomycetales;f__Micrococcaceae;g__Kocuria	0	0.000207289	0	8.55249e-06	0	0	0	0.00104122	0	0	0	0	0	2.47445e-05	0	1.78263e-05	0	0	0	0	0	0	0	0	0	0	0	0.00342565	0.00136584	0.00971134	0.001554	0.00128621	0	3.33461e-05	2.44672e-05	0
	k__Bacteria;p__Actinobacteria;c__Actinobacteria;o__Actinomycetales;f__Micrococcaceae;g__Micrococcus	0.004999	0.00464728	0.00486945	0.00552491	0.0187949	0.0924661	0.0551475	0.0153444	0.0135057	0.0334449	0.0509763	0.0400288	0.000334784	0.000371168	0.00027321	0.000356525	0.000403296	0.00023657	0.000175809	0.000321423	0.000153978	0.0032469	0.00655022	0.00049781	0.00568835	4.58516e-05	1.24083e-05	0.0306378	0.0189169	0.0264936	0.00606061	0.00888099	0.0178208	8.33653e-05	0.000269139	4.88679e-05
	k__Bacteria;p__Actinobacteria;c__Actinobacteria;o__Actinomycetales;f__Micrococcaceae;g__Renibacterium	0.0046322	0.00177867	0.00192413	0.00234338	0.00812658	0.0067477	0.00256403	0.00347988	0.00139344	0.0306776	0.0156704	0.00409979	0.000157545	7.42335e-05	0	7.13051e-05	0	0.000101387	0.000571378	0.000374993	0.000410607	0.00146988	0.00433042	0	0	0	0.00301523	0.00323265	0.00471215	0.00841352	0.001554	0.00563484	0.0110628	0.00436834	0.00139463	0.000521258
	k__Bacteria;p__Actinobacteria;c__Actinobacteria;o__Actinomycetales;f__Micrococcaceae;g__Rothia	0	0.000193915	4.29973e-05	0	0	0	0	0	0	0	0	0.001789	1.96932e-05	0	0	1.78263e-05	0	0	0	0.000428564	0	0	0	0	0	0.00178821	0.00105471	0.00979446	0.000614628	0.00460953	0.0021756	0.00967722	0	0	0	0.000162893
	k__Bacteria;p__Actinobacteria;c__Actinobacteria;o__Actinomycetales;f__Mycobacteriaceae;g__Mycobacterium	0	6.68673e-06	0	0	0	0	0.00192649	0	0	0	0	0	1.96932e-05	0	0	0	0	0	0	0	0	0	0	0	0	0	0	0	0	0.000850302	0	0	0	1.66731e-05	2.44672e-05	1.62893e-05
	k__Bacteria;p__Actinobacteria;c__Actinobacteria;o__Actinomycetales;f__Nocardiaceae;g__Rhodococcus	0.00151961	4.01204e-05	0.00102119	0.00306179	0.00583108	0.0174444	0.00407473	0.00487731	0.00117907	0.0195293	0.00649086	0.0131193	0.000315091	0.000569124	0.000298048	0.000106958	0.0004225	0.000337958	0.00136252	0.000642846	0.000393499	0.00166732	0.00720524	0.00222355	0	0.00433297	0	0.000192994	0.000819504	0.00165585	0.0024864	0.0016537	0.0142566	0.0013005	0.000905287	0.000863333
	k__Bacteria;p__Actinobacteria;c__Actinobacteria;o__Actinomycetales;f__Nocardioidaceae;g__Aeromicrobium	0	0.00187897	0	0	0	9.05731e-06	1.38596e-05	2.74006e-05	0	0	0	0	0	2.47445e-05	2.48373e-05	1.78263e-05	7.68182e-05	0	0.000835091	0	0.000205304	0	0	0	0	0	0	0	0	0	0	0	0	0	0	0
	k__Bacteria;p__Actinobacteria;c__Actinobacteria;o__Actinomycetales;f__Propionibacteriaceae;Other	0	0	0	0	0	0	0	0	0	0	0	0	0	0	0	0	0	0	0	0	0	0	0	0.0130094	0	0	0	0	0	4.47527e-05	0	0	0	0	0	0
	k__Bacteria;p__Actinobacteria;c__Actinobacteria;o__Actinomycetales;f__Propionibacteriaceae;g__	0	0	0	0	0	1.81146e-05	0	0	0.00190795	0	0	0	1.96932e-05	2.47445e-05	0	0.000267394	0	1.68979e-05	0	0	1.71086e-05	0	0	0	0	0	0	0	0	0.0355784	0.0236208	0	0	0	0.000636148	0
	k__Bacteria;p__Actinobacteria;c__Actinobacteria;o__Actinomycetales;f__Propionibacteriaceae;g__Luteococcus	0	0	0	0.00493479	0	9.05731e-06	0	0	2.14376e-05	0	0	0	0	0	0	0	0	0	0	0	0	0	0	0	0	0	0	0	0	0	0	0	0	0	0	1.62893e-05
	k__Bacteria;p__Actinobacteria;c__Actinobacteria;o__Actinomycetales;f__Propionibacteriaceae;g__Propionibacterium	0.0424025	0.0105985	0.0214019	0.00421638	0.0406505	0.0350699	0.02844	0.0110836	0.0071816	0.021585	0.0262079	0.0410973	0.00362355	0.00185584	0.000347722	0.00103392	0.000134432	0.000202775	0.000659283	0.00112498	0.00203593	0.0224431	0.0477802	0.0558874	0.100849	0.0459662	0.00867343	0.0767152	0.0637165	0.12938	0.0467754	0.0587371	0.0470746	0.0156227	0.00379242	0.00249226
	k__Bacteria;p__Actinobacteria;c__Actinobacteria;o__Actinomycetales;f__Streptomycetaceae;Other	0	0	0	0	0	0	0	0	0	0	0	0	0	0	0	0	0	0	0	0	0	0	0	0	0	0	0	0	0	0	0	0	0	0.00276773	0.000220205	0
	k__Bacteria;p__Actinobacteria;c__Coriobacteriia;o__Coriobacteriales;f__Coriobacteriaceae;Other	0	0.000494818	0.000462221	0.000709857	0	0	0.00173245	1.37003e-05	0.00190795	2.63553e-05	0	0	0.000275705	0.000296934	0.000347722	0.000267394	0.000288068	0.000253468	0	0	0	0	0	0	0	0	0	0	0	0	0	0	0	0	0	0
	k__Bacteria;p__Actinobacteria;c__Coriobacteriia;o__Coriobacteriales;f__Coriobacteriaceae;g__Atopobium	1.04801e-05	1.33735e-05	0.000666459	0.000821039	8.795e-06	2.71719e-05	0	0.000205505	4.28752e-05	0.00173945	0	0	0.000708954	0.000866058	0.000968655	0.000588267	0.000249659	0.000946282	4.39522e-05	0	8.55432e-05	0.00232548	0	0	0	0	0	0	0	0	0	0	0	0	0	0
	k__Bacteria;p__Actinobacteria;c__Thermoleophilia;o__Solirubrobacterales;f__;g__	0	0	1.07493e-05	8.55249e-06	0.00781875	0	0	1.37003e-05	0	0	0	2.48472e-05	1.96932e-05	0	0	0	0	0	0	0	0	0	0	0	0	0	0	0	0	0	0	0	0	0	0	0
	k__Bacteria;p__Actinobacteria;c__Thermoleophilia;o__Solirubrobacterales;f__Solirubrobacteraceae;Other	0	0.000849214	0	0	8.795e-06	0	0	0	0	0	5.43168e-05	0	0	0	0	0	0	0	0	0	0	0	0	0	0	0	0	0	0	0	0	0	0	0	0	0
	k__Bacteria;p__Armatimonadetes;c__[Fimbriimonadia];o__[Fimbriimonadales];f__[Fimbriimonadaceae];g__Fimbriimonas	0	0	0	0	0	0	0	0	0	0	0	0	1.96932e-05	0	0	0	0	0	0	0	1.71086e-05	0	0	0	0	0	0	0.0468011	0	0	0	0	0	0	0	1.62893e-05
	k__Bacteria;p__Bacteroidetes;c__Bacteroidia;o__Bacteroidales;Other;Other	0.00470556	0.00220662	0.00279483	0.00208681	0.0187333	0.0102348	0.00591806	0.00549383	0.00321564	2.63553e-05	0.010809	0	1.96932e-05	0	0	1.78263e-05	1.92045e-05	3.37958e-05	0	0	0.00242943	0	0	0	0	2.29258e-05	0	0	0	0	0	0	0	0	0	0
	k__Bacteria;p__Bacteroidetes;c__Bacteroidia;o__Bacteroidales;f__Bacteroidaceae;g__Bacteroides	0.0267871	0.00672685	0.0192413	0.0248621	0.127088	0.117455	0.0215656	0.0277294	0.019058	0.000158132	0.0518726	0.000124236	7.87727e-05	0.000123723	0.000124187	0.00014261	0.00021125	0.00032106	0.000263713	0.000214282	0	0	0	0	0	0	0	0	0	0	0	0	0	0	0	0
	k__Bacteria;p__Bacteroidetes;c__Bacteroidia;o__Bacteroidales;f__Porphyromonadaceae;g__Porphyromonas	0.0023685	0	0	8.55249e-06	0.000712395	0.00339649	0	0.0166596	2.14376e-05	0	0	0	0.000236318	0	0	1.78263e-05	0	0	0	0	1.71086e-05	0	0	0	0	0	0	0.00371514	0.00034146	0.00545983	0.0001554	0.00440987	0	0	0	0
	k__Bacteria;p__Bacteroidetes;c__Bacteroidia;o__Bacteroidales;f__Prevotellaceae;g__Prevotella	0.00159297	0	0	0	0	9.05731e-06	0	0	0	0	0	0	0.000531716	0	0	0.00028522	0	0	0	0	0	0	0	0.00839639	0	0	0	0.0329538	0.0226729	0.0421123	0.0191142	0.016537	0	0	0.015659	0
	k__Bacteria;p__Bacteroidetes;c__Bacteroidia;o__Bacteroidales;f__[Paraprevotellaceae];g__[Prevotella]	0.00487324	0	0	0	8.795e-06	0	0	0	0	0	0	2.48472e-05	1.96932e-05	2.47445e-05	0	5.34788e-05	0	0	0	0	0	0	0	0.000265498	0	0	0	0.00241243	0.00245851	0.00286418	0	0	0.00374931	0	0	0
	k__Bacteria;p__Bacteroidetes;c__Cytophagia;o__Cytophagales;f__Cytophagaceae;g__Rudanella	0	0	0	0	0	0.0256231	0	0	0	0	0	0	0	0	2.48373e-05	0	1.92045e-05	0	0	0	0	0	0	0	0	0	0	0	0	0	0	0	0	0	0	0
	k__Bacteria;p__Bacteroidetes;c__Flavobacteriia;o__Flavobacteriales;f__[Weeksellaceae];Other	0	0	0	0	0	0	0.00282736	0	0	0	0	0	0	0	0	0	0	0	0	0	0	0	0	0	0	0	0	0	0	4.47527e-05	0.000777001	0	0	0	0	0
	k__Bacteria;p__Bacteroidetes;c__Flavobacteriia;o__Flavobacteriales;f__[Weeksellaceae];g__	0	0	0	0	0	0	0	0	0	0	0	0	0	0	0	0	0	0	0	0	0	0.00357597	0	0	0	0	0	0	0	0	0.000777001	0	0	0	0	0
	k__Bacteria;p__Bacteroidetes;c__Flavobacteriia;o__Flavobacteriales;f__[Weeksellaceae];g__Chryseobacterium	0	0	0	0	0	0	0	0	0	0	0	0	0	0	0	0	0	0	0	0	0	0.00620859	0	0	0	0	0	0	0	4.47527e-05	0	0	0	0	0	0
	k__Bacteria;p__Bacteroidetes;c__Flavobacteriia;o__Flavobacteriales;f__[Weeksellaceae];g__Cloacibacterium	0	0	0	0	0	0	0	0	0	0	0	0.0071063	3.93864e-05	0	2.48373e-05	0	7.68182e-05	0	0	0	0	0	0	0	0.011741	0.0014214	0	0.000964972	0	0	0.0004662	0	0	0	0	0
	k__Bacteria;p__Bacteroidetes;c__Flavobacteriia;o__Flavobacteriales;f__[Weeksellaceae];g__Wautersiella	0	1.33735e-05	0	0	0	0	0	0	2.14376e-05	0.0146799	0	0	0	0	0	1.78263e-05	1.92045e-05	0	0	0	0	0	0	0	0	0	0	0	0	0	0	0	0	0	0	0
	k__Bacteria;p__Bacteroidetes;c__Sphingobacteriia;o__Sphingobacteriales;f__Sphingobacteriaceae;g__Pedobacter	0	6.68673e-06	0	0	0	0	0.00652789	0	2.14376e-05	0	0	0	0	0	0	0	0	1.68979e-05	0	0	0	0	0	0	0	0	0	0	0	0	0	0	0	0	0	0
	k__Bacteria;p__Bacteroidetes;c__Sphingobacteriia;o__Sphingobacteriales;f__Sphingobacteriaceae;g__Sphingobacterium	0	0.00034771	0.00150491	0	0	9.05731e-06	0	0	0	0	0	0	0	0	0	0	0	0	0	0	0	0	0	0	0	0	0	0	0	0.0033117	0	0	0	0	0	0
	k__Bacteria;p__Bacteroidetes;c__[Saprospirae];o__[Saprospirales];f__Chitinophagaceae;g__Sediminibacterium	0	0	0	0	0	0	0	0	2.14376e-05	0	0	0	0	2.47445e-05	0	0	0	0	0.00215366	0	0	0	0.00738719	0.0104208	0	0.0385383	0	0.0427965	0	0.00702618	0.0212898	0.0492436	0	0.0149224	2.44672e-05	1.62893e-05
	k__Bacteria;p__Bacteroidetes;c__[Saprospirae];o__[Saprospirales];f__Saprospiraceae;g__Lewinella	0	0	0	0	0	0	0	0	0	0	0	0	0	0	0	0	0	0	0	0	0	0	0	0	0	0	0	0.0136061	0	0	0	0	0	0	0	0
	k__Bacteria;p__Cyanobacteria;Other;Other;Other;Other	1.04801e-05	1.33735e-05	0	0	8.795e-06	0	1.38596e-05	6.85016e-05	2.14376e-05	0	0	0	3.93864e-05	0	0.000124187	5.34788e-05	3.84091e-05	0	0.00105485	0.000749987	0.00275449	0	0	3.31873e-05	0	0	0	0	0	0	0	6.12482e-05	0	0.00165063	0.00110103	0.000798176
	k__Bacteria;p__Cyanobacteria;c__4C0d-2;o__MLE1-12;f__;g__	0	6.68673e-06	0.00711606	8.55249e-06	2.6385e-05	0	0	0	0	0	0	0	0.000256011	2.47445e-05	0	0	1.92045e-05	0	0	0.000214282	0	0	0	0.0238285	0.0260319	0	0	0.032809	0	0	0	0.000244993	0	0	2.44672e-05	1.62893e-05
	k__Bacteria;p__Cyanobacteria;c__Chloroplast;o__Chlorophyta;f__Chlamydomonadaceae;Other	0	0	0	0.00249733	8.795e-06	0	4.15789e-05	0	0	0	0	2.48472e-05	1.96932e-05	0	0	0	0	0	0	0	0	0	0	0	2.80214e-05	0	0	0	0	0	0	0	0	0	0	0
	k__Bacteria;p__Cyanobacteria;c__Nostocophycideae;o__Nostocales;f__Nostocaceae;Other	0	1.33735e-05	0	0	0	9.05731e-06	0	0.00245236	0	2.63553e-05	0	0	0	4.9489e-05	0	0	0	0	0	0	0	0	0	0	0	0	0	0	0	0	0	0	0	0	0	0
	k__Bacteria;p__Elusimicrobia;c__Elusimicrobia;o__Elusimicrobiales;f__;g__	0	0	0	0	0	0	0	0	0	0	0	0	0	0	0	0	0	0	0	0	0	0	0	0	0.0175974	0	0	0	0	0	0	0	0	0	0	0
	k__Bacteria;p__Firmicutes;Other;Other;Other;Other	2.09602e-05	0.0033233	0.000612712	0.000983536	0.0003518	2.71719e-05	1.38596e-05	0.000959022	0.000814629	0.000158132	0.000624644	0.000670874	0.000827114	0.000618613	0.00153991	0.000784356	0.00130591	0.00118285	0.00118671	0.00155354	0.00188195	0.000197446	0.00014556	0.00049781	0	6.87774e-05	8.68583e-05	0.000144746	0	4.47527e-05	0	0.000428738	0.000185151	0.00568551	0.000538279	0.00117283
	k__Bacteria;p__Firmicutes;c__Bacilli;Other;Other;Other	0.00238946	0.0165764	0.0102334	0.0145478	0.0162004	0.00103253	0.00475385	0.0159883	0.0193582	0.00363703	0.00852774	0.00971525	0.0140806	0.0152426	0.0178829	0.017541	0.0167464	0.0159516	0.0168337	0.0164461	0.0108982	0.00206222	0.0014556	0.00474579	0	0.00126092	0.00142696	0.00385989	0.00116096	0.00111882	0.0003108	0.00385864	0.00185151	0.0161895	0.00641041	0.0103437
	k__Bacteria;p__Firmicutes;c__Bacilli;o__Bacillales;Other;Other	6.28806e-05	0.00201939	0.000214987	0.000555912	0.00429196	9.05731e-06	1.38596e-05	0.00105492	0.000643128	0	5.43168e-05	4.96944e-05	0.000177239	9.89781e-05	0.000124187	0.000106958	0.000172841	0.000202775	0	0.000107141	1.71086e-05	0	0	0	0	0	0	0	0	4.47527e-05	0	6.12482e-05	4.62877e-05	0	7.34017e-05	6.51572e-05
	k__Bacteria;p__Firmicutes;c__Bacilli;o__Bacillales;f__;g__	1.04801e-05	1.33735e-05	3.2248e-05	9.40774e-05	0	0	0	0	0	0	0	0	3.93864e-05	0	0	8.91313e-05	0	6.75915e-05	0.00127461	0.000589275	0	0	0	0	0	0	0.00411957	0	0	0	0	0	0	0	0	0.00280176
	k__Bacteria;p__Firmicutes;c__Bacilli;o__Bacillales;f__Bacillaceae;Other	0	6.68673e-06	0.00140816	8.55249e-06	0	9.05731e-06	1.38596e-05	2.74006e-05	0	2.63553e-05	0.00133076	0	0.000157545	4.9489e-05	0.000149024	0.000124784	9.60227e-05	8.44894e-05	0.000307665	5.35705e-05	0	0	0	0	0	0	0	0	0	0	0	0	0	0	0	4.88679e-05
	k__Bacteria;p__Firmicutes;c__Bacilli;o__Bacillales;f__Bacillaceae;g__Anoxybacillus	1.04801e-05	0	0	0	8.795e-06	0	0	0	0	0	0	0	3.93864e-05	4.9489e-05	7.45119e-05	0.000196089	5.76136e-05	8.44894e-05	0.000922996	0	8.55432e-05	0	0	0	0	0	0	0.00110972	0.00211705	0.00049228	0	0	0	0	0	0
	k__Bacteria;p__Firmicutes;c__Bacilli;o__Bacillales;f__Bacillaceae;g__Bacillus	0.00871944	0.323276	0.225822	0.345957	0.101908	0.041555	0.0207201	0.232659	0.273823	0.0640961	0.181961	0.211797	0.274228	0.328632	0.361929	0.33205	0.380231	0.374542	0.460267	0.424707	0.509324	0.147229	0.122271	0.12797	8.40642e-05	0.0435819	0.0424365	0.0444852	0.00218534	0.00201387	0	0.0891162	0.0357341	0.248862	0.297301	0.495569
	k__Bacteria;p__Firmicutes;c__Bacilli;o__Bacillales;f__Bacillaceae;g__Geobacillus	1.04801e-05	0.00125042	4.29973e-05	0.00439598	1.759e-05	6.34012e-05	1.38596e-05	5.48013e-05	0.00135057	2.63553e-05	0.0048342	0.000894499	0.000334784	0.000569124	0.000670608	0.000855661	0.00142114	0.00130114	0.000747187	0.000482134	0.000564585	0	0	0	0	0	0.000570783	0	0	0	0	0	0	6.66922e-05	0.000782951	0.00114025
	k__Bacteria;p__Firmicutes;c__Bacilli;o__Bacillales;f__Paenibacillaceae;Other	0	0	0.00116093	0	0	0	2.77193e-05	0	0	0	0	0	0	0	0	0	1.92045e-05	0	4.39522e-05	0	0	0	0	0	0	0	0	0	0	0	0	0	0	0	0	0
	k__Bacteria;p__Firmicutes;c__Bacilli;o__Bacillales;f__Paenibacillaceae;g__Paenibacillus	1.04801e-05	2.00602e-05	1.07493e-05	1.7105e-05	1.759e-05	0.00585103	0.00673578	0	0.00205801	0.00305722	0.00431819	0	0.000984659	0.000989781	0.000571258	0.000338699	0.000576136	0.000608324	0.00123066	0	0.000273738	0	0.00203785	0	0.00498781	0	0	0	0	0	0	0	0	0.000917018	0.000489345	0.000830754
	k__Bacteria;p__Firmicutes;c__Bacilli;o__Bacillales;f__Planococcaceae;Other	3.14403e-05	0.000481444	0.00402025	4.27625e-05	2.6385e-05	9.05731e-06	0.000152456	0.0148511	0.000257251	0	0.00247142	7.45416e-05	0.00212686	0.00148467	0.0027321	0.000623919	0.00192045	0.00143632	0.00487869	0.00310709	0.0039692	0	0	0	2.80214e-05	0	0	0	0	0	0	0	0	0.0134885	0.00344988	0
	k__Bacteria;p__Firmicutes;c__Bacilli;o__Bacillales;f__Planococcaceae;g__Kurthia	1.04801e-05	0.00295553	0.0016339	0.00304469	0	0	0	2.74006e-05	0	5.27106e-05	0	2.48472e-05	0.0008665	0.0013362	0.00104317	0.00130132	0.00138273	0.00150391	4.39522e-05	0.000374993	0.000393499	0	0	0	0	0	0	0	0	0	0	0	0	0.00902012	0	0
	k__Bacteria;p__Firmicutes;c__Bacilli;o__Bacillales;f__Planococcaceae;g__Planomicrobium	0	6.68673e-06	0	0.000923669	0	0	0	0	0	0	0	0.00345376	1.96932e-05	0	4.96746e-05	0	0	8.44894e-05	0	0	0	0	0	0	0	0	0	0	0	0	0	0	0	0	0	0.000195472
	k__Bacteria;p__Firmicutes;c__Bacilli;o__Bacillales;f__Planococcaceae;g__Rummeliibacillus	1.04801e-05	6.68673e-06	4.29973e-05	3.421e-05	0	2.71719e-05	0.0158416	1.37003e-05	0	2.63553e-05	0	0	5.90795e-05	0.000148467	0.000596096	0.000249568	0.00063375	0.000270366	0.00153833	0.000160711	0.00205304	0	0	0	0.0112086	0	0	0	0	0	0	0	0	1.66731e-05	0	0
	k__Bacteria;p__Firmicutes;c__Bacilli;o__Bacillales;f__Planococcaceae;g__Sporosarcina	0	0	0	0	8.795e-06	0	0	0.00137003	0	0	0.00152087	0	0.000177239	0.000247445	0.000198699	3.56525e-05	5.76136e-05	0.000101387	4.39522e-05	0.000482134	0.000102652	0	0	0	0	0	0.00176198	0	0	0	0	0	0	0.000766961	7.34017e-05	0
	k__Bacteria;p__Firmicutes;c__Bacilli;o__Bacillales;f__Planococcaceae;g__Ureibacillus	1.04801e-05	0.000434637	0	0	0	0	4.15789e-05	0	4.28752e-05	5.27106e-05	0	0	0.000118159	9.89781e-05	0.000248373	0.00028522	7.68182e-05	0.000168979	0.000175809	0.000374993	0.000479042	0	0	0	0	0	0	0	0	0	0	0	0	0	0.000122336	0
	k__Bacteria;p__Firmicutes;c__Bacilli;o__Bacillales;f__Staphylococcaceae;g__Jeotgalicoccus	0	0.000922768	2.14987e-05	8.55249e-06	0	0	0	0.000671316	0.00167213	0	0	0	3.93864e-05	0.000123723	0.000124187	0.000124784	0.000115227	0.000270366	8.79044e-05	0	0.000153978	0	0	0	0	0	0	0	0	0	0	0	0	0	0	0
	k__Bacteria;p__Firmicutes;c__Bacilli;o__Bacillales;f__Staphylococcaceae;g__Macrococcus	1.04801e-05	0.000394517	0.000333229	1.7105e-05	8.795e-06	0	2.77193e-05	1.37003e-05	0.000664566	0	0	4.96944e-05	0.00037417	0.00027219	0.000322885	7.13051e-05	0.00021125	0.000168979	0	0.000428564	0	0.000394893	0	0	0	0	0	0	0	0	0	0	0	0	0	0
	k__Bacteria;p__Firmicutes;c__Bacilli;o__Bacillales;f__Staphylococcaceae;g__Staphylococcus	0.0024209	0.00569709	0.00864247	0.00880051	0.0166138	9.05731e-05	5.54385e-05	0.00256196	0.00409458	0.0115173	2.71584e-05	0.00638573	0.00155576	0.00173212	0.00198699	0.00114088	0.00182443	0.00174048	0.00188994	0.00214282	0.00107784	2.19385e-05	0	0.00384973	0	0	0.00266779	0.0131719	0.00409752	0.0103379	0.0045066	0.00447112	0.000648028	0.00395151	0.000244672	0.000830754
	k__Bacteria;p__Firmicutes;c__Bacilli;o__Bacillales;f__[Exiguobacteraceae];g__Exiguobacterium	0	0.000762287	0.00135442	0.00125722	0.00224272	9.05731e-06	0.00158	0	0.000750316	0.00221385	2.71584e-05	0.00382647	5.90795e-05	7.42335e-05	2.48373e-05	1.78263e-05	1.92045e-05	6.75915e-05	0	0	0.000171086	0	0	0	0	0	1.24083e-05	0	0	4.47527e-05	0	0	0	0	0	0
	k__Bacteria;p__Firmicutes;c__Bacilli;o__Bacillales;f__[Thermicanaceae];g__Thermicanus	0	6.68673e-06	0	0	0	0.00654844	0	0	0	0	0	0	0	0	0	0	0	0	0	0	0	0	0	0	0	0	0	0	0	0	0	0	0	0	0	0
	k__Bacteria;p__Firmicutes;c__Bacilli;o__Gemellales;f__Gemellaceae;Other	0	6.68673e-06	0	0	0	0.000153974	0	0	0	0	0	0	0	0	0	0	0	0	0	0	0	0	0	3.31873e-05	0	2.29258e-05	0	0.00149571	0.000204876	0.00255091	0	0.00110247	0.00249954	0	0	0
	k__Bacteria;p__Firmicutes;c__Bacilli;o__Gemellales;f__Gemellaceae;g__	0.000733607	0	2.14987e-05	1.7105e-05	8.795e-06	0.0116386	0	1.37003e-05	0	0	2.71584e-05	0	7.87727e-05	4.9489e-05	2.48373e-05	0	0	0	0	0	0.00011976	0	0	6.63746e-05	0	0.000962883	0	0.00342565	0.0180291	0.0017006	0.0001554	0.00208244	0.00236067	0.000950364	0	0
	k__Bacteria;p__Firmicutes;c__Bacilli;o__Lactobacillales;Other;Other	0.000964169	0.023223	0.0137699	0.0253239	0.0138609	0.00153069	0.00141368	0.0214821	0.0266041	0.00827557	0.0139323	0.0172191	0.0160696	0.0196966	0.0257811	0.0244576	0.0283651	0.0298924	0.0221079	0.0265174	0.030077	0.00833662	0.00418486	0.0156312	0	0.0080928	0.00361083	0.00492135	0	0.000939808	0.0017094	0.0121884	0.0030087	0.0229088	0.011206	0.0211109
	k__Bacteria;p__Firmicutes;c__Bacilli;o__Lactobacillales;f__;g__	0.000251522	0.000254096	0.000333229	0.000367757	0.00021108	0.00023549	0.000152456	0.000274006	0.00291551	0.000342619	0.000271584	0.000198778	0.00120128	0.00103927	0.001068	0.000713051	0.00063375	0.000473141	0.000483474	0.000964268	0.000359281	0	0	0	0	0	0	9.64972e-05	0	0	0	0	0	0	0	0.000195472
	k__Bacteria;p__Firmicutes;c__Bacilli;o__Lactobacillales;f__Aerococcaceae;g__Alkalibacterium	0	0	0	0	0	0	0	0	0	0	0	0	0	0	0	0	0	0	0	0	0	0.00118468	0.00243814	0.00139387	0	0.00353057	0.0011912	0	0	0	0	0.00110247	0	3.33461e-05	2.44672e-05	0
	k__Bacteria;p__Firmicutes;c__Bacilli;o__Lactobacillales;f__Aerococcaceae;g__Facklamia	0	1.33735e-05	2.14987e-05	0	3.518e-05	1.81146e-05	1.38596e-05	1.37003e-05	0.00180076	2.63553e-05	2.71584e-05	0	0.000354477	0.000470146	0.000993493	0.000552614	0.000268864	0.000608324	0.000791139	0.00133926	0.000530368	0	0	0	0	0	0	0	0	0	0	0	0	0	0.00129676	0
	k__Bacteria;p__Firmicutes;c__Bacilli;o__Lactobacillales;f__Carnobacteriaceae;g__	1.04801e-05	0	0.00131142	0	0	0	0	0	0	0	0	0	5.90795e-05	2.47445e-05	0	5.34788e-05	0.000115227	0.000135183	0	0	3.42173e-05	0	0	0	0	0	0	0	0	0	0	0	0	0	0	0
	k__Bacteria;p__Firmicutes;c__Bacilli;o__Lactobacillales;f__Carnobacteriaceae;g__Granulicatella	1.04801e-05	6.68673e-06	0.00849198	2.56575e-05	0	9.05731e-06	0.0254047	1.37003e-05	0	2.63553e-05	2.71584e-05	0	0.000334784	0.000569124	0	0.000320873	1.92045e-05	6.75915e-05	0	5.35705e-05	0	0	0	0	0.0147673	0	0	0.0241725	0.0519019	4.47527e-05	0.00932401	0.0339928	0.0271246	0.0234423	0	1.62893e-05
	k__Bacteria;p__Firmicutes;c__Bacilli;o__Lactobacillales;f__Enterococcaceae;Other	0	0	0	0.000607227	8.795e-06	0	0	0	0	0	0	0	0.000137852	7.42335e-05	0.000173861	0.000124784	7.68182e-05	0.000152081	0	5.35705e-05	0	0	0	0	0	0.00208625	0	0	0	0.00102931	0	0	0	0	0	1.62893e-05
	k__Bacteria;p__Firmicutes;c__Bacilli;o__Lactobacillales;f__Enterococcaceae;g__Enterococcus	0.000125761	0.0199398	0.0234336	0.0154715	0.00342125	0.0395261	0.000110877	0.0041375	0.0140416	0.0416941	0.000217267	4.96944e-05	0.00488391	0.00643357	0.00916497	0.00905574	0.012022	0.0104767	0.00439522	0.00535705	0.00251497	0.0019964	0	0.00643834	2.80214e-05	0.00206332	0	0	0	0.0127993	0.0013986	0.000367489	0.0182374	0.0246928	0.00173717	0.00135201
	k__Bacteria;p__Firmicutes;c__Bacilli;o__Lactobacillales;f__Enterococcaceae;g__Vagococcus	0	0.00139084	0.000311731	0.000504597	1.759e-05	0.00407579	1.38596e-05	0.000548013	0.000343002	2.63553e-05	2.71584e-05	0	0.00037417	0.000890802	0.000745119	0.00103392	0.00111386	0.000777303	0.000483474	0.000321423	0.00025663	0	0	0	0	0	0	0	0	0	0	0	0	0	2.44672e-05	0.000830754
	k__Bacteria;p__Firmicutes;c__Bacilli;o__Lactobacillales;f__Lactobacillaceae;Other	0.00525053	0.130298	0.0787174	0.132033	0.0805534	0.0082965	0.0106442	0.135948	0.145368	0.0424848	0.0781891	0.102196	0.0866303	0.115235	0.139387	0.14507	0.165966	0.168996	0.117572	0.159426	0.0982549	0.0302532	0.0183406	0.053863	0	0.025631	0.0112668	0.0105182	0.00423411	0.00487805	0.00714841	0.0421388	0.0116645	0.0676426	0.0355753	0.0512298
	k__Bacteria;p__Firmicutes;c__Bacilli;o__Lactobacillales;f__Lactobacillaceae;g__	0	0.00247409	0	0	8.795e-06	0	0	2.74006e-05	0.00188651	0	0	0	9.84659e-05	0.000866058	0.000521584	0.000231741	0.00105625	0.000354856	0	0	0.000307956	2.19385e-05	3.63901e-05	0	0	0	0	0.0051626	0.000204876	0	0.0107226	0.0128621	0	1.66731e-05	0.000587213	1.62893e-05
	k__Bacteria;p__Firmicutes;c__Bacilli;o__Lactobacillales;f__Lactobacillaceae;g__Lactobacillus	0.0275731	0.138683	0.0854357	0.124088	0.0341686	0.0431309	0.0290082	0.0761053	0.132763	0.0767467	0.164743	0.102097	0.147403	0.190978	0.216706	0.163253	0.168155	0.191183	0.12544	0.119569	0.102207	0.116647	0.0422125	0.0672707	0.0142909	0.103189	0.0456627	0.00699604	0.0579799	4.47527e-05	0.004662	0.00263367	0.000231439	0.125481	0.0602383	0.0801596
	k__Bacteria;p__Firmicutes;c__Bacilli;o__Lactobacillales;f__Lactobacillaceae;g__Pediococcus	0.000534485	0.00109662	0.0160595	0.00162497	0.00787152	0.00240925	0.00184333	0.00242496	0.00235814	0.000685238	0.000624644	0.000521791	0.00110282	0.0013362	0.00131638	0.00317308	0.00291909	0.00691124	0.00118671	0.00171426	0.000171086	0	0	0.000630559	0	0.00100873	0	0	0	0	0	0.000796227	0	0.00323457	0.000342541	0.000895911
	k__Bacteria;p__Firmicutes;c__Bacilli;o__Lactobacillales;f__Leuconostocaceae;Other	0	0	0	0	0	0	0	0	0	0	0	0	1.96932e-05	0	0	0	0	0	0	0	0	0	0	0	0	0	0.00353638	0	0	0	0	0	0	0	0	0
	k__Bacteria;p__Firmicutes;c__Bacilli;o__Lactobacillales;f__Leuconostocaceae;g__Leuconostoc	0.00563829	0.0486393	0.0300336	0.0871071	0.0752148	0.0613271	0.000859297	0.0376348	0.0848715	0.0391113	0.0159148	0.024226	0.0694972	0.0894267	0.0923451	0.0704316	0.0863629	0.0817858	0.0365682	0.0236781	0.0201027	0.00697644	0.046361	0.00683659	0	0.0325088	0.0365177	0	0	0.00827926	0.0001554	0.00832976	0	0.0611734	0.0127474	0.0263724
	k__Bacteria;p__Firmicutes;c__Bacilli;o__Lactobacillales;f__Leuconostocaceae;g__Weissella	0.000220082	0.0554397	0.0467166	0.0368527	0.00033421	0.000244547	0.0127231	0.0147689	0.0735096	0.000289909	0.000434535	0.000521791	0.0305638	0.0460248	0.037554	0.0303225	0.031265	0.0352828	0.00540612	0.00996411	0.00405475	0	3.63901e-05	0.00633878	0	0.0124029	0.0138353	0	0.00163901	0	0	0	0	0.00766961	0.0027648	0.0107021
	k__Bacteria;p__Firmicutes;c__Bacilli;o__Lactobacillales;f__Streptococcaceae;Other	0.00115281	0.00242728	0.000236485	0.000658542	4.3975e-05	0.00240925	0.00234228	0.000260306	0.00045019	0.045094	0.000108634	0.0284749	0.000905886	0.000866058	0.00141573	0.000873487	0.00217011	0.000946282	0.0010109	0.000160711	0.000889649	0.00440964	0.000254731	0.000630559	0.00198952	0.000275109	0	0.0119174	0.00621457	0.0151264	0.00947941	0.00581858	0.00610998	0.000350134	0.000342541	0.00276918
	k__Bacteria;p__Firmicutes;c__Bacilli;o__Lactobacillales;f__Streptococcaceae;g__	0.000167681	4.68071e-05	0	5.98674e-05	0	0.000190204	0.000776139	1.37003e-05	2.14376e-05	0.000210843	0	0.00278289	1.96932e-05	0	0	0	0	0	0	0	1.71086e-05	0.000131631	0	0	0.00170931	6.87774e-05	0	0.00303966	0.00150242	0.00174536	0.000621601	0.00275617	0.000370302	6.66922e-05	2.44672e-05	0.000114025
	k__Bacteria;p__Firmicutes;c__Bacilli;o__Lactobacillales;f__Streptococcaceae;g__Lactococcus	0.00345843	0.00494818	5.37467e-05	0.00356639	0.000483725	5.43439e-05	5.54385e-05	0.00086312	0.00203657	0.0773529	0.000407376	0.000223625	0.00106343	0.00210328	0.00191247	0.00139045	0.0025542	0.00130114	0.00197785	0.00332137	0.00037639	0	0	0	0	0.010821	0.00125324	0	0.000956088	0.00143209	0.000621601	0.00251118	0	0.000266769	0.00044041	0.000325786
	k__Bacteria;p__Firmicutes;c__Bacilli;o__Lactobacillales;f__Streptococcaceae;g__Streptococcus	0.00553349	0.0111668	0.00415999	0.0124268	8.795e-05	0.014546	0.00828806	0.00601444	0.00349433	0.0214269	0.00524157	0.010411	0.00348569	0.00353847	0.00432169	0.0031909	0.00493557	0.0047821	0.00474684	0.0023571	0.00167665	0.00917029	0.00247453	0.00172574	0	0.00921617	0.00106712	0.0212776	0.00949259	0.015574	0.0144522	0.00587983	0.0114794	0.00208413	0.000856353	0.000358365
	k__Bacteria;p__Firmicutes;c__Bacilli;o__Turicibacterales;f__Turicibacteraceae;g__Turicibacter	0	0	0	0	0	0	0	0	0	0	0	0	0.00037417	0.000123723	0	0.000356525	0	0	0	0	0	0	0	0	0	0	0	0.00192994	0	0	0.0180264	0.000979972	0	5.00192e-05	0	3.25786e-05
	k__Bacteria;p__Firmicutes;c__Clostridia;o__Clostridiales;Other;Other	0.25605	0.00230023	0.0450397	0.000821039	0.00068601	0.0007427	0.0692427	0.00728857	0.00437327	0.000764304	0.00133076	0.00586394	0.085685	0.0356816	0.0035269	0.0402161	0.00257341	0.00187567	0.00145042	0.00241067	0.00109495	0	0	0	0	0	0	0.00897424	0.0611896	0.0250168	0.125719	0.0575733	0.0272635	0.000700268	0.0161728	0.00140088
	k__Bacteria;p__Firmicutes;c__Clostridia;o__Clostridiales;f__Clostridiaceae;Other	0.00101657	0.00102307	0.000601963	0.00123156	1.759e-05	0.00244547	1.38596e-05	0.000109603	0.000921817	0	0.00217267	0.00144114	0.000886193	0.00106401	0.00111768	0.00131914	0.00113307	0.000946282	0.00237342	0.0018214	0.00140291	0	0	0	0	0	0	0	0	0	0	0	0	0.00123381	0.000831886	0.000602704
	k__Bacteria;p__Firmicutes;c__Clostridia;o__Clostridiales;f__Clostridiaceae;g__Clostridium	0.000104801	0.00890003	0.00539617	0.00967287	0.00497797	0.00552496	0.000152456	0.00674056	0.0108689	0.00550826	0.00833763	0.00742931	0.00777881	0.00895751	0.0102578	0.00969749	0.015306	0.0125551	0.0144603	0.0118926	0.0100599	0	0.000982533	0.00202443	0	0.00272817	0	0	0	0	0	0.000122496	0	0.00531871	0.00349881	0.00931748
	k__Bacteria;p__Firmicutes;c__Clostridia;o__Clostridiales;f__Clostridiaceae;g__SMB53	0.102212	0.000120361	0.0223479	0.000153945	7.9155e-05	0.000244547	0.0500748	0.0042608	0.00167213	0.000131777	8.14752e-05	0.000149083	0.0455306	0.0191275	0.00114252	0.0221224	0.000307273	0	0.000131857	0.000321423	0.000650128	2.19385e-05	0	0	0	0	0	0.0102769	0.0519702	0.0304319	0.140482	0.0576958	0.0154138	0.000266769	0.0058232	0.000260629
	k__Bacteria;p__Firmicutes;c__Clostridia;o__Clostridiales;f__Lachnospiraceae;Other	2.09602e-05	0.00415246	3.2248e-05	0.00746632	0.0301229	0.0244547	4.15789e-05	6.85016e-05	0.00102901	0	2.71584e-05	4.96944e-05	0.00305244	0.00410759	0.00370076	0.00326221	0.0033992	0.00295713	0.00175809	0.000214282	0.00207015	0	0	0	0	0	0	0	0	0	0.00792541	0.0129234	0	0	0.00203078	0.00270402
	k__Bacteria;p__Firmicutes;c__Clostridia;o__Clostridiales;f__Lachnospiraceae;g__Catonella	0	0	0	0	0	0	0	0	0	0	0	0	0	0	0	0	0	0	0	0	0	0	0	0	0	0	0	0	0.0146828	0	0	0	0	0	0	0
	k__Bacteria;p__Firmicutes;c__Clostridia;o__Clostridiales;f__Peptostreptococcaceae;Other	0.00535533	0.0021665	0.000247235	0.000162497	8.795e-05	0.000117745	8.31578e-05	0.000164404	0.00141488	0.000210843	0.000244426	0.00203747	0.00279643	0.0017816	0.00173861	0.00208567	0.00165159	0.00145322	0.00123066	0.0018214	0.00410607	0	0	0	0	0	0	0	0.000136584	0	0.000777001	6.12482e-05	0	0	0.00178611	0.00223163
	k__Bacteria;p__Firmicutes;c__Clostridia;o__Clostridiales;f__Peptostreptococcaceae;g__	3.14403e-05	4.01204e-05	3.2248e-05	2.56575e-05	4.3975e-05	3.62293e-05	0	2.74006e-05	4.28752e-05	0.0581135	2.71584e-05	0	1.96932e-05	0	0.000397397	1.78263e-05	0	1.68979e-05	0.000219761	0	0	0	0	0	0	0	0	0	0	0	0	0	0	0	0	0
	k__Bacteria;p__Firmicutes;c__Clostridia;o__Clostridiales;f__Peptostreptococcaceae;g__Filifactor	1.04801e-05	0	1.07493e-05	0	0	9.05731e-06	1.38596e-05	0	0	0	0	0	0	0	0	0	0	0	0	0	1.71086e-05	0	0	0	0	0	0	0.0121586	0	0.0139181	0	0.00845226	0.0273098	0	0	0
	k__Bacteria;p__Firmicutes;c__Clostridia;o__Clostridiales;f__Peptostreptococcaceae;g__Peptostreptococcus	0.00143577	0.011782	0.00119318	0.00100919	0.00086191	0.000960075	0.000776139	0.0449781	0.0265612	0.0012387	0.0190109	0.0281767	0.0212883	0.0212308	0.0274452	0.0220333	0.0169192	0.018199	0.0465014	0.0460706	0.0514115	0	3.63901e-05	0	0.000728557	2.29258e-05	1.24083e-05	0	6.8292e-05	0	0	0.00502236	0	0.0490855	0.0276969	0.0280013
	k__Bacteria;p__Firmicutes;c__Clostridia;o__Clostridiales;f__Peptostreptococcaceae;g__[Clostridium]	8.38407e-05	0.00118355	2.14987e-05	0.00543938	2.6385e-05	3.62293e-05	2.77193e-05	2.74006e-05	0.00375158	0	0.0100215	2.48472e-05	0.000748341	0.00138569	0.000968655	0.0013548	0.000998636	0.00145322	0.00123066	0.00262495	0.00102652	0	0	0	0	0	0	0.000627231	0	0	0	0.00128621	0	0.00305117	0.000562746	0.000749308
	k__Bacteria;p__Firmicutes;c__Clostridia;o__Clostridiales;f__Veillonellaceae;g__Dialister	1.04801e-05	0	0	0	0	0	0	0	0	0	0	0	0	0	0	0	0	0	0	0	0	0	0	0	0	0	0	0	0.000751212	0.000671291	0.0003108	0	0.00504536	0	0	0
	k__Bacteria;p__Firmicutes;c__Clostridia;o__Clostridiales;f__Veillonellaceae;g__Veillonella	0.00454836	6.68673e-06	0	0.00655976	8.795e-06	9.05731e-06	2.77193e-05	1.37003e-05	0	0	0	0	0.00049233	0	0	0	1.92045e-05	0	0	0	1.71086e-05	0.004278	0	0	0	0	0	0	0.00443898	0.0127545	0.0012432	0.000183745	0.00268469	0	2.44672e-05	1.62893e-05
	k__Bacteria;p__Firmicutes;c__Clostridia;o__Clostridiales;f__[Mogibacteriaceae];g__	1.04801e-05	0	1.07493e-05	0.00518281	0	9.05731e-06	0	0	2.14376e-05	0	0	0	1.96932e-05	2.47445e-05	2.48373e-05	0	3.84091e-05	0	0	0	0	0	0	0	0	0	0	0.0141368	0	0.00854777	0	0	0	0	0	0
	k__Bacteria;p__Firmicutes;c__Clostridia;o__Clostridiales;f__[Tissierellaceae];g__Anaerococcus	1.04801e-05	6.68673e-06	0	1.7105e-05	0.00583108	0	0	0.00320587	0	0	0	2.48472e-05	3.93864e-05	0	2.48373e-05	3.56525e-05	0	0	0	0	0	0.00186477	0	0	0	0	0	0.000144746	0.00389264	0.00152159	0.0001554	0	0.00115719	0	0	0
	k__Bacteria;p__Firmicutes;c__Clostridia;o__Clostridiales;f__[Tissierellaceae];g__Finegoldia	0	6.68673e-06	0	0	8.795e-06	9.05731e-06	1.38596e-05	2.74006e-05	4.28752e-05	0	0.0208848	2.48472e-05	0.00161484	0.000618613	2.48373e-05	0.00042783	1.92045e-05	0	0	0.00294638	5.13259e-05	0	0	0	0	2.29258e-05	1.24083e-05	0.00443887	0	0.0221079	0	0	4.62877e-05	0	0	0
	k__Bacteria;p__Firmicutes;c__Clostridia;o__Clostridiales;f__[Tissierellaceae];g__Gallicola	9.43208e-05	0.000120361	6.4496e-05	0.000128287	3.518e-05	5.43439e-05	5.54385e-05	5.48013e-05	0.00132913	7.9066e-05	0.000135792	0.00017393	0.0020087	0.00274664	0.00168894	0.00156871	0.00101784	0.00163909	0.00263713	0.00230353	0.0037639	0	0	0	0	0	0	0	0	0	0	0	0	0.00790303	0	0.0057827
	k__Bacteria;p__Firmicutes;c__Clostridia;o__Clostridiales;f__[Tissierellaceae];g__Peptoniphilus	0.0124923	0.00890003	0.00290232	0.0123498	6.1565e-05	8.15158e-05	0.0364508	0.000178104	0.00400883	0.000158132	0.000108634	4.96944e-05	0.00250103	0.00225175	0.00221052	0.00329786	0.00197807	0.00153771	0.000571378	0.000214282	0.00109495	0	0	0	0	0	0	0	0	0	0.00777001	0	0	0.00413492	0.00122336	0.00205245
	k__Bacteria;p__Firmicutes;c__Clostridia;o__Clostridiales;f__[Tissierellaceae];g__Sporanaerobacter	0.0022113	0.000702106	0	0.000786829	0	9.05731e-06	0	0.00200025	0	0	0	0	7.87727e-05	0.00027219	0.000248373	0.000178263	0.000249659	0.000675915	0.000922996	0.000428564	0.00107784	0	0	0	0.0032785	0	0	0	0	0	0	0	0	1.66731e-05	2.44672e-05	0.00109138
	k__Bacteria;p__Firmicutes;c__Clostridia;o__Clostridiales;f__[Tissierellaceae];g__Tepidimicrobium	1.04801e-05	0.000809094	0.000290232	0.0022322	8.795e-06	9.05731e-06	1.38596e-05	0.00245236	0.000750316	5.27106e-05	0.00103202	2.48472e-05	0.000334784	0.000544379	0.00131638	0.00144393	0.0012483	0.00108146	0.00153833	0.00139283	0.00142002	0	0	0.00126112	0	0	0	0	0	0	0	0	0	0.000200077	0.000660615	0.0004561
	k__Bacteria;p__Firmicutes;c__Clostridia;o__Clostridiales;f__[Tissierellaceae];g__WAL_1855D	0	0	0	0	0	0	0	0	0	0	0	0	0	0	0	0	0	0	0	0	0	0	0	0	0	0	0	0	0	0	0	0	0.0262914	0	0	0
	k__Bacteria;p__Fusobacteria;c__Fusobacteriia;o__Fusobacteriales;Other;Other	0	0	2.14987e-05	0	1.759e-05	9.05731e-06	0	5.48013e-05	0	2.63553e-05	0	0	0.000945273	0.000519635	0.000794794	0.000445657	0.000499318	0.000439345	0.00782349	0.0094284	0.00947819	0	0	0	0	0	0.00166272	0	0	0	0	0	0	0.004335	0.00773164	0.017006
	k__Bacteria;p__Fusobacteria;c__Fusobacteriia;o__Fusobacteriales;f__Fusobacteriaceae;Other	0.000806967	1.33735e-05	0.000268733	8.55249e-06	2.6385e-05	1.81146e-05	0.000401929	5.48013e-05	2.14376e-05	0	2.71584e-05	2.48472e-05	0.00171331	0.00118774	0.00171377	0.00185393	0.000921818	0.00064212	0.0123945	0.0193389	0.0192985	0	0	0	0.0373245	2.29258e-05	0.0171607	4.82486e-05	0.000204876	8.95055e-05	0.0003108	0.000122496	0	0.00760291	0.0114262	0.0358527
	k__Bacteria;p__Fusobacteria;c__Fusobacteriia;o__Fusobacteriales;f__Fusobacteriaceae;g__Cetobacterium	0.192855	0.0100301	0.138849	0.00037631	0.00031662	0.000298891	0.123365	0.0127961	0.00201513	0.000342619	0.00051601	0.000248472	0.12387	0.0399871	0.000819631	0.0500562	0.000384091	0.000574528	0.000483474	0.00160711	0.000581694	0	0	6.63746e-05	0	0	0	0.111454	0.154067	0.0743791	0.311267	0.129663	0.0484632	0.00273438	0.0668689	0.00936635
	k__Bacteria;p__Fusobacteria;c__Fusobacteriia;o__Fusobacteriales;f__Fusobacteriaceae;g__Fusobacterium	0.000136241	2.67469e-05	2.14987e-05	2.56575e-05	0.0209321	9.05731e-06	5.54385e-05	4.1101e-05	0.000107188	2.63553e-05	2.71584e-05	0	0.00183147	0.000717591	0.00156475	0.0016935	0.0021125	0.00130114	0.0102848	0.0129105	0.0337553	0	3.63901e-05	0.0527678	0	0	0.00378454	0.126846	0.152018	0.114433	0.0731935	0.0516935	0	1.66731e-05	0.0326882	0.0505457
	k__Bacteria;p__Fusobacteria;c__Fusobacteriia;o__Fusobacteriales;f__Fusobacteriaceae;g__Propionigenium	0	0	1.07493e-05	0	0	0	0	0	0	0	0	0	1.96932e-05	0	0	0	0	0	0	0	0	0	0	0	0.0133942	0	0	0	0	0	0	0	0	0	0	0
	k__Bacteria;p__Fusobacteria;c__Fusobacteriia;o__Fusobacteriales;f__Fusobacteriaceae;g__Psychrilyobacter	2.09602e-05	1.33735e-05	0	8.55249e-06	1.759e-05	0	0	1.37003e-05	4.28752e-05	2.63553e-05	0	0	0.000925579	9.89781e-05	0.000198699	0.00115871	0.000864205	0.00023657	0.00224156	0.00289281	0.00437981	0	0	0	0	0	0.00609249	0	0	0	0	0	0	0	0.00114996	0.00436553
	k__Bacteria;p__Fusobacteria;c__Fusobacteriia;o__Fusobacteriales;f__Leptotrichiaceae;g__Leptotrichia	0	0	0	0	0	0	0	0	0	0	0	0	0	0	0	0	0	0	0	0	0	0	0	0	0	0	0	0.0408183	0.0296387	0.032222	0	0.0034299	0.0919737	1.66731e-05	0	0
	k__Bacteria;p__Proteobacteria;Other;Other;Other;Other	2.09602e-05	0	0	8.55249e-06	8.795e-06	9.05731e-06	0	0	0	2.63553e-05	0	0.00936739	0	0	0	0	0	1.68979e-05	0	0	0	0	0	0	0	0	0	0	0	0	0	0	0	0	0	0
	k__Bacteria;p__Proteobacteria;c__Alphaproteobacteria;Other;Other;Other	0	0.000929455	0	4.27625e-05	8.795e-06	9.05731e-06	0	0.00254826	2.14376e-05	0	0.00369354	0.00308105	1.96932e-05	0	7.45119e-05	1.78263e-05	0	1.68979e-05	0	0	0	0	0	0	0	0	3.7225e-05	0	0	0	0	0	0	1.66731e-05	2.44672e-05	1.62893e-05
	k__Bacteria;p__Proteobacteria;c__Alphaproteobacteria;o__Caulobacterales;f__Caulobacteraceae;Other	0.0317966	0.0260582	0.00667534	0.000461835	0.0495686	0.0906547	0.151056	0.0535545	0.0220379	0.0610126	0.0547242	0.0665656	0.00159515	0.00049489	0.000620933	0.000730877	0.000941023	0.000591426	0.00281294	0.0109284	0	0.0910666	0.0146288	0.0106531	0.0821868	0.0130906	0.0243452	0.0476213	0.0291607	0.0150369	0.0110334	0.0657194	4.62877e-05	0.0748454	0.0348169	0.0112885
	k__Bacteria;p__Proteobacteria;c__Alphaproteobacteria;o__Caulobacterales;f__Caulobacteraceae;g__	0.0237374	0.000100301	3.2248e-05	2.56575e-05	0.000114335	0.000434751	0.00036035	0.000191804	0.000278689	0.000289909	0.000298743	0.000323013	1.96932e-05	0	0	0	1.92045e-05	3.37958e-05	4.39522e-05	0	0	0	0.00178311	3.31873e-05	2.80214e-05	4.58516e-05	0.00634066	4.82486e-05	6.8292e-05	0.00205863	0.0020202	0.000122496	0.0018978	0.000183404	9.78689e-05	6.51572e-05
	k__Bacteria;p__Proteobacteria;c__Alphaproteobacteria;o__Caulobacterales;f__Caulobacteraceae;g__Caulobacter	0.00941112	2.00602e-05	1.07493e-05	2.56575e-05	8.795e-06	9.05731e-06	0.0285786	5.48013e-05	4.28752e-05	0	0	4.96944e-05	0	0	4.96746e-05	7.13051e-05	0	0	8.79044e-05	0	0	2.19385e-05	0	0	0	2.29258e-05	0	0	0	0	0	0.000122496	4.62877e-05	0	2.44672e-05	0
	k__Bacteria;p__Proteobacteria;c__Alphaproteobacteria;o__Caulobacterales;f__Caulobacteraceae;g__Mycoplana	0.00104801	0.000588432	0.000150491	1.7105e-05	0.00168864	0.00321535	0.00421333	0.00205505	0.00109332	0.00226656	0.00255289	0.00241018	0	9.89781e-05	2.48373e-05	0	7.68182e-05	1.68979e-05	8.79044e-05	0.000696416	6.84346e-05	0.00375148	0.000582242	0.00036506	0.00311038	0.000641922	0.0008934	0.00897424	0.0025951	0.000805549	0.0001554	0.0216819	0	0.0051353	0.00252012	0.000830754
	k__Bacteria;p__Proteobacteria;c__Alphaproteobacteria;o__Rhizobiales;Other;Other	0.00793343	0.00700769	0.00342904	0.00981826	0.00644673	0.0100989	0.0114619	0.0231535	0.00724591	0.0250376	0.00630075	0.00978979	5.90795e-05	0.000197956	4.96746e-05	0.000124784	0.000787386	0.000219673	0.00285689	0.00171426	0.00230967	0.10072	0.00382096	0.0150007	0.0153277	0.00366813	0.00302763	0.0066583	0.0269753	0.00380398	0.00745921	0.00526735	0.252916	0.0333294	0.0116464	0.0044144
	k__Bacteria;p__Proteobacteria;c__Alphaproteobacteria;o__Rhizobiales;f__Beijerinckiaceae;Other	1.04801e-05	0	0	0	0	0	0	0	0	0	0	0	0	0	0	0	0	0	0	0	0	0	0	0	0	2.29258e-05	0	0	0.0145462	0	0	0	0	0	0.000685082	0.00402346
	k__Bacteria;p__Proteobacteria;c__Alphaproteobacteria;o__Rhizobiales;f__Bradyrhizobiaceae;Other	0.000765047	0	0.000204237	0	0.000642035	0.00128614	0.000207894	1.37003e-05	0.000343002	0.000922436	0.000624644	0.00119267	9.84659e-05	9.89781e-05	0	5.34788e-05	0	0	4.39522e-05	0	0.000102652	0.00680093	0.0243086	0.0125116	0.0158881	0.0188679	0.0140586	0.000192994	0.000204876	0.00134258	0.0004662	0	0.00217552	0.000200077	0	6.51572e-05
	k__Bacteria;p__Proteobacteria;c__Alphaproteobacteria;o__Rhizobiales;f__Bradyrhizobiaceae;g__Afipia	0	0	1.07493e-05	0	0	0.0054525	0.00259175	1.37003e-05	0.000385877	0	2.71584e-05	0	0	0	0	1.78263e-05	1.92045e-05	1.68979e-05	4.39522e-05	0.000107141	0	0	0	0.00205761	0	0	0	0.00217119	0.00068292	0.00250615	0.0021756	0	0	0	0	0
	k__Bacteria;p__Proteobacteria;c__Alphaproteobacteria;o__Rhizobiales;f__Bradyrhizobiaceae;g__Bradyrhizobium	0.0360306	0.000180542	0.00705156	0.00013684	0.029604	0.0426871	0.000291052	0.000150704	0.00908954	0.0398492	0.021428	0.0329971	0.00261919	0.00049489	0.000198699	0.000623919	0.000249659	0.000152081	0.00360408	0.00283924	0.00210436	0.161577	0.543777	0.33788	0.376187	0.448016	0.34618	0.00728554	6.8292e-05	0.0191989	0.003108	6.12482e-05	0.0528143	0.00516865	7.34017e-05	0.00138459
	k__Bacteria;p__Proteobacteria;c__Alphaproteobacteria;o__Rhizobiales;f__Brucellaceae;g__Ochrobactrum	0.00594221	0.00520227	0.0024186	0.00704725	0.00459099	0.00719151	0.00810788	0.00813799	0.00448046	0.0193185	0.00453546	0.00720569	7.87727e-05	0.000247445	0	7.13051e-05	9.60227e-05	0.000152081	0.000703235	0.00123212	1.71086e-05	0.00155763	0.000873362	0.00335192	0.00280214	0.000550219	0.0008934	0.0017852	0.0051219	0.000626538	0.0012432	0.000734979	0.00138863	0.00133384	0.000244672	0.000309497
	k__Bacteria;p__Proteobacteria;c__Alphaproteobacteria;o__Rhizobiales;f__Hyphomicrobiaceae;g__Hyphomicrobium	0.00146721	6.68673e-06	0	0	0	0	1.38596e-05	0	0	0	0	2.48472e-05	0	0	0	0	0	0	0	0	0	0	0	0	0	0	0	0	0	0	0	0	0	0	0	0
	k__Bacteria;p__Proteobacteria;c__Alphaproteobacteria;o__Rhizobiales;f__Hyphomicrobiaceae;g__Rhodoplanes	1.04801e-05	0.00127716	0	0	3.518e-05	9.05731e-06	1.38596e-05	0	2.14376e-05	2.63553e-05	0.00885364	2.48472e-05	0	0	0	1.78263e-05	0	0	0	0	1.71086e-05	0	0	0	2.80214e-05	0	0	0	0	0	0	0	0	1.66731e-05	0	0
	k__Bacteria;p__Proteobacteria;c__Alphaproteobacteria;o__Rhizobiales;f__Methylobacteriaceae;Other	8.38407e-05	0	2.14987e-05	2.56575e-05	0.000747575	0.000307949	1.38596e-05	8.22019e-05	0.000771754	0.0135203	0	0.000323013	0	7.42335e-05	9.93493e-05	0	1.92045e-05	0	0.00039557	0	0.000222412	0	0	3.31873e-05	2.80214e-05	0.00256769	0	0.000723729	0.00409752	0.000537033	0.000621601	0	0.0082855	0.000716941	0	0
	k__Bacteria;p__Proteobacteria;c__Alphaproteobacteria;o__Rhizobiales;f__Methylobacteriaceae;g__	0.00277722	0	6.4496e-05	0.00224931	0.00730864	0.0128614	0	0.00256196	0	0.000105421	0	0.0294191	3.93864e-05	9.89781e-05	0	1.78263e-05	7.68182e-05	1.68979e-05	0	0	0	0.00304945	0	0	0	0	0	0	0	0.00223764	0	0.00122496	0	0	0.000195738	1.62893e-05
	k__Bacteria;p__Proteobacteria;c__Alphaproteobacteria;o__Rhizobiales;f__Methylobacteriaceae;g__Methylobacterium	3.14403e-05	4.01204e-05	0.000827699	1.7105e-05	0.0361123	1.81146e-05	1.38596e-05	5.48013e-05	0.000192938	0.00253011	2.71584e-05	0	3.93864e-05	0	0	3.56525e-05	1.92045e-05	1.68979e-05	0.000131857	0	0.000307956	2.19385e-05	0.00272926	0.00833001	0	0.00087118	3.7225e-05	0.00173695	0.00191218	0.00425151	0.0017094	0.0017762	0.00587854	0.00220084	0	0
	k__Bacteria;p__Proteobacteria;c__Alphaproteobacteria;o__Rhizobiales;f__Methylocystaceae;g__	0	0.00402541	0	0	0	0	0	1.37003e-05	0	0	0	0	9.84659e-05	0	0	1.78263e-05	1.92045e-05	0	0	0	0	2.19385e-05	0	0	0	0	0	0	0	0	0	0	0	0	0	0
	k__Bacteria;p__Proteobacteria;c__Alphaproteobacteria;o__Rhizobiales;f__Phyllobacteriaceae;Other	0	0	0.000429973	0	8.795e-06	0	0	0	0	0	0	0	0	2.47445e-05	0	0	0	0	0	0	0	0	0	0.00384973	0	0	0	0	0	0	0	0	0	0	0	0
	k__Bacteria;p__Proteobacteria;c__Alphaproteobacteria;o__Rhizobiales;f__Phyllobacteriaceae;g__Mesorhizobium	0	1.33735e-05	2.14987e-05	8.55249e-06	0.0140632	0	0	1.37003e-05	0	0	0	0	1.96932e-05	2.47445e-05	0	1.78263e-05	0	6.75915e-05	0	0.000107141	1.71086e-05	2.19385e-05	0	6.63746e-05	0	0	0	0	0	0	0	0	0	0	0	0
	k__Bacteria;p__Proteobacteria;c__Alphaproteobacteria;o__Rhizobiales;f__Phyllobacteriaceae;g__Phyllobacterium	0	0	0.000494469	0	0	0	0	0	0	0	0	2.48472e-05	0	0	0	0	0	0	0	0	0	0	0	0.00238949	0	0	0	0	0	0	0	0	0	0	0	0
	k__Bacteria;p__Proteobacteria;c__Alphaproteobacteria;o__Rhizobiales;f__Rhizobiaceae;Other	0	0	0	8.55249e-06	8.795e-06	0	0	0	0	0	0	0	0	0	0	0	0	0	0.00123066	0	0.00203593	0	0	0	0	0	0	0	0.0131804	0	0	0	0	0.0180402	0.00516258	0.00131943
	k__Bacteria;p__Proteobacteria;c__Alphaproteobacteria;o__Rhizobiales;f__Rhizobiaceae;g__Agrobacterium	0	0	1.07493e-05	0	8.795e-06	2.71719e-05	0	1.37003e-05	4.28752e-05	0	0	0	0	0	0	3.56525e-05	0.000460909	0	0.00263713	5.35705e-05	0.000786997	0.0299022	0	0	2.80214e-05	4.58516e-05	0	0	0.00710237	0	0	0	0.0580911	0.0071194	0.00185951	0.000276918
	k__Bacteria;p__Proteobacteria;c__Alphaproteobacteria;o__Rhizobiales;f__Xanthobacteraceae;g__Labrys	0	0	0	8.55249e-06	0	0	0	0	0	0	0	0	0	0	0	0	0	0	0	0	0	0	0	0.0036506	0	0	0	0	0	0	0	0	0	0	0	0
	k__Bacteria;p__Proteobacteria;c__Alphaproteobacteria;o__Rhodobacterales;f__Rhodobacteraceae;g__Paracoccus	0.0022113	0	0	0	0	0	0	0	0	0	0	0	0	0	0	1.78263e-05	0	0	0	0	0	0	3.63901e-05	0	0	0	0	0	0	0	0	0	0	0	0	0
	k__Bacteria;p__Proteobacteria;c__Alphaproteobacteria;o__Rhodospirillales;f__Acetobacteraceae;g__	0	0	0	8.55249e-06	3.518e-05	3.62293e-05	0	1.37003e-05	0	0	0.00385649	0.00961586	1.96932e-05	2.47445e-05	0	0	0	1.68979e-05	4.39522e-05	0	0	0	0	0	0	0	0	0	0	0	0	0	0	1.66731e-05	0	0
	k__Bacteria;p__Proteobacteria;c__Alphaproteobacteria;o__Rhodospirillales;f__Rhodospirillaceae;Other	0	0	0	0	1.759e-05	0	0	0	0	0	0	0.00454704	0	0	0	0	1.92045e-05	0	0	0	0	0	0	0	0	0	0	0	0	0	0	0	0	0	0	1.62893e-05
	k__Bacteria;p__Proteobacteria;c__Alphaproteobacteria;o__Rhodospirillales;f__Rhodospirillaceae;g__	0	8.69274e-05	2.14987e-05	0	1.759e-05	0	0	0	0	0	0.00608348	0	0	0	2.48373e-05	0	0	0	0	0	0	2.19385e-05	0	0	0	0	9.92667e-05	0	0	0	0	0	0	5.00192e-05	4.89345e-05	0.000195472
	k__Bacteria;p__Proteobacteria;c__Alphaproteobacteria;o__Sphingomonadales;Other;Other	0	0	0	0	0	0	0.00571017	0	4.28752e-05	0	0	0	0	0	0	0	0	0	0	0	0	0	0	0	0	0	0	0	0	0	0	0	0	0	0	0
	k__Bacteria;p__Proteobacteria;c__Alphaproteobacteria;o__Sphingomonadales;f__Sphingomonadaceae;Other	1.04801e-05	6.68673e-06	2.14987e-05	0.00204405	0.00868066	0.00895768	0	0	0	0	0	0	0	0	0	0	1.92045e-05	0	0	5.35705e-05	0	0	0	0	0	0	0	0	0	0	0	0	0	0	0	0
	k__Bacteria;p__Proteobacteria;c__Alphaproteobacteria;o__Sphingomonadales;f__Sphingomonadaceae;g__Blastomonas	0.00295539	2.00602e-05	0.00210687	1.7105e-05	0.00537374	2.71719e-05	0.00956314	1.37003e-05	0	0	0	0.0070566	3.93864e-05	4.9489e-05	0	1.78263e-05	0	0	4.39522e-05	5.35705e-05	0	0	0	0	0	2.29258e-05	0	0	0	0	0	0	0	0	0	1.62893e-05
	k__Bacteria;p__Proteobacteria;c__Alphaproteobacteria;o__Sphingomonadales;f__Sphingomonadaceae;g__Novosphingobium	0	0	0	0	8.795e-06	1.81146e-05	4.15789e-05	0	0	0	0	0	0	0	0	0	0	0	0	5.35705e-05	0	0	3.63901e-05	0	2.80214e-05	0	0	0.0016887	0	0	0.00761461	0.00159245	0	0	0	0
	k__Bacteria;p__Proteobacteria;c__Alphaproteobacteria;o__Sphingomonadales;f__Sphingomonadaceae;g__Sphingobium	0.00306019	1.33735e-05	0	8.55249e-06	8.795e-06	0.0238479	9.70174e-05	0	0.000107188	0	0.00401945	0	3.93864e-05	0	0	0	0	0	8.79044e-05	0	0	0	0	3.31873e-05	0	0	0	0.000192994	0	0	0	0	0	0	0	0
	k__Bacteria;p__Proteobacteria;c__Alphaproteobacteria;o__Sphingomonadales;f__Sphingomonadaceae;g__Sphingomonas	0.00126809	6.68673e-06	5.37467e-05	0.00262561	0.00359715	0.00887617	0.0190154	4.1101e-05	0.000428752	5.27106e-05	0.00347628	0	0.000118159	0.000197956	0.000248373	0.000106958	7.68182e-05	0	0.000527426	0.00364279	0.000940975	0	0.000291121	0.00610646	0.00333455	0	0	0.00357039	0.00136584	4.47527e-05	0.0001554	0	0	0	0	8.14465e-05
	k__Bacteria;p__Proteobacteria;c__Alphaproteobacteria;o__Sphingomonadales;f__Sphingomonadaceae;g__Sphingopyxis	0	0	0	0.00160787	8.795e-06	0	0	0	0	0	0	0	0	0	0	0	0	0	0	0	0	0	0	0	0	0	0	0	0	0	0	0	0	0	0	0
	k__Bacteria;p__Proteobacteria;c__Betaproteobacteria;Other;Other;Other	0.000691686	4.01204e-05	0.000150491	8.55249e-05	0.000255055	0.000561554	0.00199579	0.000109603	2.14376e-05	0.000606172	0.000298743	0	1.96932e-05	0	0	0	0	0	0	0	0	8.77539e-05	3.63901e-05	0	0.000224171	2.29258e-05	0.00213423	0.000241243	0.000136584	4.47527e-05	0	0	9.25754e-05	8.33653e-05	2.44672e-05	0
	k__Bacteria;p__Proteobacteria;c__Betaproteobacteria;o__Burkholderiales;Other;Other	0	0	0	0	0	0	0	0.00245236	0	0	0	0	0	0	0	0	0	0	0	0	0	0	0	0	0	2.29258e-05	0	0	0	0	0	0.00134746	0	0	0	0
	k__Bacteria;p__Proteobacteria;c__Betaproteobacteria;o__Burkholderiales;f__Alcaligenaceae;g__Achromobacter	0	0	0	0	0	0	0	0	0	0	0	0	0	0	0	0	0	0	0	0	6.84346e-05	0	0	0	0	0	0	0	0	0.00622063	0.000777001	0	0	0	0	0
	k__Bacteria;p__Proteobacteria;c__Betaproteobacteria;o__Burkholderiales;f__Burkholderiaceae;g__Burkholderia	0	0.000374457	0	0	0	0	0	0	0	2.63553e-05	0	0	0	0	0	0	0	0	0	0	0	0	0	0	0	0	0.000806542	0	0	0	0.00994561	0	0.00245325	0.00150058	0.000122336	0
	k__Bacteria;p__Proteobacteria;c__Betaproteobacteria;o__Burkholderiales;f__Burkholderiaceae;g__Lautropia	0	0	0	0	0	0	0	0	0	0	0	0	3.93864e-05	0	0	0	0	0	0	0	0	0	0	0	0	0	0	0.00352215	0	0.00554934	0.000621601	0	0	0	0	1.62893e-05
	k__Bacteria;p__Proteobacteria;c__Betaproteobacteria;o__Burkholderiales;f__Comamonadaceae;Other	0.0045274	2.67469e-05	0.00179514	0.00629463	0.00571675	0.0108507	0.0123628	0.00150704	0.00520934	0.0224811	0.00744141	0.0102619	0.000137852	0.000173212	0.000124187	0.000106958	0	0.000101387	0.000659283	0.000696416	0.000342173	0.016388	0.00775109	0.00225674	0.0264522	0.00641922	0.00240722	0.0150536	0.00846821	0.00787648	0.0045066	0.00349115	0.00351787	0.00210081	0.000171271	4.88679e-05
	k__Bacteria;p__Proteobacteria;c__Betaproteobacteria;o__Burkholderiales;f__Comamonadaceae;g__Curvibacter	0	0	0	8.55249e-06	0	9.05731e-06	1.38596e-05	0	0	0	0	0	0	0	0	0	0	0	0	0	0	0.00283006	0	0	2.80214e-05	0	0	0	0	0	0	0	0	0	0	0
	k__Bacteria;p__Proteobacteria;c__Betaproteobacteria;o__Burkholderiales;f__Comamonadaceae;g__Delftia	0	6.68673e-06	0.00171989	0	8.795e-06	0	0	1.37003e-05	0	0	0.00537737	2.48472e-05	1.96932e-05	0	0	0	0	0	0	0	0.00114628	0.0792857	7.27802e-05	0.0535311	0.0967019	0.0820973	0.00513705	9.64972e-05	0.00382435	0.0183486	0.0013986	0.0129846	0	0	0.000269139	1.62893e-05
	k__Bacteria;p__Proteobacteria;c__Betaproteobacteria;o__Burkholderiales;f__Comamonadaceae;g__Pelomonas	0.00183402	0	0	8.55249e-06	8.795e-06	0.00523513	0.00361736	1.37003e-05	2.14376e-05	7.9066e-05	0	2.48472e-05	0	0	9.93493e-05	0	0.000115227	1.68979e-05	0	0	0.000205304	0.00592339	0.00163755	0.00361742	0.0101157	0.00680896	0.0028291	0	0	0.000626538	0.000621601	0.000122496	0.000694316	0	2.44672e-05	0.000276918
	k__Bacteria;p__Proteobacteria;c__Betaproteobacteria;o__Burkholderiales;f__Comamonadaceae;g__Variovorax	0	0	0	0.00192431	0	0	0	0	0	0.016762	0	0	0	0	0	0	0	0	0	5.35705e-05	0	0	0	0.000630559	0	0	0.00240722	0	0	0	0	0	0	0	0	0
	k__Bacteria;p__Proteobacteria;c__Betaproteobacteria;o__Burkholderiales;f__Oxalobacteraceae;g__	0.0187384	0.00212638	0.00386976	0.00319008	0.0103693	0.0257681	0.0223833	0.0041512	0.000900379	0.0159713	0.00939681	4.96944e-05	0.00043325	2.47445e-05	0.000223536	0.000196089	0.000192045	1.68979e-05	0.000131857	0	0.000188195	0.00921416	0.0040393	0.00142705	0.00728557	0.00421835	0.000645233	0.0116279	0.00730725	0.00487805	0.0012432	0.00312366	0.00231439	0.00348467	0.000782951	6.51572e-05
	k__Bacteria;p__Proteobacteria;c__Betaproteobacteria;o__Burkholderiales;f__Oxalobacteraceae;g__Cupriavidus	0	6.68673e-06	0	0	8.795e-06	0.00336026	1.38596e-05	0	0	0	0	0	0	0	0	0	0	0	4.39522e-05	0	0	0	0	0	0	0	0	0.00183345	0	0	0	0.00306241	0	5.00192e-05	0.000146803	8.14465e-05
	k__Bacteria;p__Proteobacteria;c__Betaproteobacteria;o__Burkholderiales;f__Oxalobacteraceae;g__Herbaspirillum	0.00182354	6.68673e-06	0	1.7105e-05	8.795e-06	0	0.00306298	1.37003e-05	0	5.27106e-05	0.00445398	0.000472097	0	0	0	1.78263e-05	1.92045e-05	0	0	0	0	0	0.000946143	0	0	0	0.00101748	0	0	0	0	0	0	0	9.78689e-05	1.62893e-05
	k__Bacteria;p__Proteobacteria;c__Betaproteobacteria;o__Burkholderiales;f__Oxalobacteraceae;g__Janthinobacterium	0	1.33735e-05	0	0	0	0.00317006	1.38596e-05	0.00105492	0.00280833	5.27106e-05	0	2.48472e-05	1.96932e-05	9.89781e-05	0.000149024	0	0	0.000101387	0.00118671	0.00192854	0.00102652	4.3877e-05	0	0	0	0	0.00689903	0	0	0	0	0	0	0	4.89345e-05	0.000130314
	k__Bacteria;p__Proteobacteria;c__Betaproteobacteria;o__Burkholderiales;f__Oxalobacteraceae;g__Massilia	0.000167681	1.33735e-05	2.14987e-05	8.55249e-06	0.00197008	0.000190204	0.000110877	4.1101e-05	2.14376e-05	5.27106e-05	8.14752e-05	2.48472e-05	0	0	0	0	1.92045e-05	0	0	5.35705e-05	0	0	0	0	0	2.29258e-05	1.24083e-05	0	0	0	0	0	0	0	0	0
	k__Bacteria;p__Proteobacteria;c__Betaproteobacteria;o__Methylophilales;f__Methylophilaceae;Other	0.000209602	0.000106988	0	0	0.00117853	0	0.000928595	0	0	0	0	0	0	0	0	0	0	0	0	0	0	0	0	0	0	0	0	0	0.000204876	0	0	0	0	0	0	0.000114025
	k__Bacteria;p__Proteobacteria;c__Betaproteobacteria;o__Methylophilales;f__Methylophilaceae;g__	0.000408724	0.000234035	0	8.55249e-06	0.00255055	0	0.00141368	0	2.14376e-05	0	0	0	0	0	0	0	0	0	0.00039557	0	0	0	0	0	0	0	0	0	0.00034146	0	0	0	0	0	0	3.25786e-05
	k__Bacteria;p__Proteobacteria;c__Betaproteobacteria;o__Neisseriales;f__Neisseriaceae;Other	1.04801e-05	0	0	0	0	0	0	0	0	0	0	0	1.96932e-05	0	0	0	0	0	0	0	1.71086e-05	0	0	0	0	0	0.000694867	0.00308791	0.00327802	0.00102931	0.0017094	0.0087585	0.00259211	0	0	0
	k__Bacteria;p__Proteobacteria;c__Betaproteobacteria;o__Neisseriales;f__Neisseriaceae;g__	0.00157201	0	0.0031603	2.56575e-05	0	9.05731e-06	0	0	2.14376e-05	0	0.00211836	0	0.000137852	0	0	1.78263e-05	0	0	0	0.000535705	0	0	0	0	0	0	0.00101748	0.00332915	0	0.0023719	0.001554	0	0	0.002601	0	0
	k__Bacteria;p__Proteobacteria;c__Betaproteobacteria;o__Neisseriales;f__Neisseriaceae;g__Neisseria	0	0	0	3.421e-05	0	0	0	0	2.14376e-05	0	0	0.00742931	0.000157545	4.9489e-05	0	0	0	0	0	0	0.000410607	0	0	0	0	0	0	0.0101322	0.00990234	0.00724994	0.00543901	0.00122496	0.00296241	0	4.89345e-05	0
	k__Bacteria;p__Proteobacteria;c__Betaproteobacteria;o__Rhodocyclales;f__Rhodocyclaceae;Other	0	0	2.14987e-05	8.55249e-06	0	9.05731e-06	0	0	0	5.27106e-05	0.00763151	0	0	0	2.48373e-05	1.78263e-05	0	0	0	0	0	0	0	0	0	0	0	0	0	0	0	0	0	0	0	0
	k__Bacteria;p__Proteobacteria;c__Betaproteobacteria;o__Rhodocyclales;f__Rhodocyclaceae;g__KD1-23	0	0	0	0.000752619	0	0	0	0	0	0.0177635	0	2.48472e-05	0	0	0	0	1.92045e-05	0	0	0	0	0	0	0	0	0	0	0	0	0	0	0	0	0	0	0
	k__Bacteria;p__Proteobacteria;c__Betaproteobacteria;o__Rhodocyclales;f__Rhodocyclaceae;g__Methyloversatilis	0	6.68673e-06	1.07493e-05	0	2.6385e-05	0.00652127	0	1.37003e-05	0	0	0	0	0	0	0	1.78263e-05	0	0	8.79044e-05	0.000160711	3.42173e-05	0	0	0	0	0	0	0.000289491	0	0	0	0	0	0	0	0
	k__Bacteria;p__Proteobacteria;c__Betaproteobacteria;o__Rhodocyclales;f__Rhodocyclaceae;g__Rhodocyclus	0	0	0	8.55249e-06	0	0	0.00253631	0	0	0	0	0	0	0	0	0	0	0	0	0	0	0	0	0	0	0	0	0	0	0	0	0	0	0	0	0
	k__Bacteria;p__Proteobacteria;c__Deltaproteobacteria;o__Myxococcales;f__;g__	0	0	0	0	8.795e-06	0	0	0	0	0	0.00630075	0	0	2.47445e-05	0	1.78263e-05	0	0	0	0	0	0	0	0.000265498	0	0	0.00131528	0	0	0	0	0	0	0	0	0
	k__Bacteria;p__Proteobacteria;c__Deltaproteobacteria;o__Myxococcales;f__0319-6G20;g__	0.00227418	6.68673e-06	2.14987e-05	8.55249e-06	0	9.05731e-06	0.00733174	0.00401419	0	0	0	0	0	0	0	0	0	0	0	0	0	0	0	0	0	0	0	0	0	0	0	0.000244993	0	0	0	0
	k__Bacteria;p__Proteobacteria;c__Gammaproteobacteria;Other;Other;Other	1.04801e-05	1.33735e-05	3.2248e-05	1.7105e-05	0	9.05731e-06	0	1.37003e-05	0.00827492	0	0.00649086	0	0.000196932	0.000148467	0.000198699	0.000463483	0.000345682	0.000270366	0.00509845	0.00824985	0.00610778	0	0	0.0039161	0	0	0	0	0	0	0	0	0	0.00203411	0.00322967	0.0035022
	k__Bacteria;p__Proteobacteria;c__Gammaproteobacteria;o__Aeromonadales;f__Aeromonadaceae;Other	0	0	7.52454e-05	0	0.00552326	9.05731e-06	0	0	0.000493065	0	2.71584e-05	0	1.96932e-05	0	0	0	0	0	0	0	0.000171086	0	0	0	0.00126096	0	0	0	0	0	0.0004662	0	0	0	2.44672e-05	4.88679e-05
	k__Bacteria;p__Proteobacteria;c__Gammaproteobacteria;o__Alteromonadales;f__Moritellaceae;Other	0	0.000514878	0	0	0	9.05731e-06	0	0	0	0	0	0	0	0	0	0	0	0	0	5.35705e-05	0.000222412	0	0	0	0	0	0.0011912	0	0	0	0	0	0	0	0	0
	k__Bacteria;p__Proteobacteria;c__Gammaproteobacteria;o__Alteromonadales;f__Shewanellaceae;g__Shewanella	2.09602e-05	0	0.000107493	8.55249e-06	1.759e-05	1.81146e-05	0.00316	0.00210985	0.000364439	0.00635163	0.0115966	0	1.96932e-05	2.47445e-05	0	0.000106958	0	0	8.79044e-05	5.35705e-05	3.42173e-05	0	0	0	0	0	0	0	0	0	0	0	0	1.66731e-05	0	0
	k__Bacteria;p__Proteobacteria;c__Gammaproteobacteria;o__Alteromonadales;f__[Chromatiaceae];g__Rheinheimera	1.04801e-05	0.00137747	1.07493e-05	0	0.00565518	0	0	0	0	0	0	0	0	0	0	0	0	0	0	0	0	0	0	0	0	0	1.24083e-05	0	0	0	0	0	0	0	0	0
	k__Bacteria;p__Proteobacteria;c__Gammaproteobacteria;o__Enterobacteriales;f__Enterobacteriaceae;Other	6.28806e-05	2.00602e-05	3.2248e-05	0	0.000219875	0	0	0.000123303	0	0.0164194	0.000651802	0	7.87727e-05	4.9489e-05	9.93493e-05	1.78263e-05	3.84091e-05	5.06937e-05	0.000131857	0.000428564	0.000564585	0	0.00778748	0.000464622	0	0.00243013	0.00102989	0.00106147	0	8.95055e-05	0.0001554	6.12482e-05	0.000925754	0.00188406	0.00132123	0.000374654
	k__Bacteria;p__Proteobacteria;c__Gammaproteobacteria;o__Enterobacteriales;f__Enterobacteriaceae;g__Erwinia	0	0	1.07493e-05	0	8.795e-06	9.05731e-06	0	0	0.00150063	0	0	0	0.000216625	7.42335e-05	0.000149024	0.000303047	0.000345682	0.000118285	0.00140647	0.00299995	0.00150556	0	0	0.00448029	0	0	0	0	0	0	0	0	0	0.000183404	0.0013457	0.00092849
	k__Bacteria;p__Proteobacteria;c__Gammaproteobacteria;o__Enterobacteriales;f__Enterobacteriaceae;g__Plesiomonas	0.0062147	3.34336e-05	0.00110718	1.7105e-05	5.277e-05	1.81146e-05	5.54385e-05	0.0733789	0.000621691	0.00838099	5.43168e-05	0	0.00181177	0.000915547	2.48373e-05	0.000623919	0	0.000185877	0.000879044	0	0	2.19385e-05	7.27802e-05	0	0.00140107	0	3.7225e-05	0	0	0.00098456	0.0026418	0	0.00162007	0.000150058	9.78689e-05	0.000114025
	k__Bacteria;p__Proteobacteria;c__Gammaproteobacteria;o__Enterobacteriales;f__Enterobacteriaceae;g__Serratia	2.09602e-05	2.00602e-05	2.14987e-05	0	0	0	0	4.1101e-05	0.000943255	0	0.00955976	0	1.96932e-05	4.9489e-05	2.48373e-05	0	5.76136e-05	3.37958e-05	0	0	1.71086e-05	0	0.0033115	0.00112837	0	0.0014214	0.000272983	0.00106147	0	0	0.000621601	0	0.000555453	0	0	4.88679e-05
	k__Bacteria;p__Proteobacteria;c__Gammaproteobacteria;o__Enterobacteriales;f__Enterobacteriaceae;g__Trabulsiella	0.00199122	0.00108994	0.00152641	5.13149e-05	0.0144414	4.52866e-05	1.38596e-05	1.37003e-05	0	0.0320217	0.00793026	7.45416e-05	0.000216625	7.42335e-05	0	0.00014261	7.68182e-05	1.68979e-05	0.000307665	0.000107141	0.000290847	0	0.00323872	0	0	0.000573145	0.00160068	0.00197819	0	0.00134258	0.0004662	0.000183745	0.000555453	1.66731e-05	0	6.51572e-05
	k__Bacteria;p__Proteobacteria;c__Gammaproteobacteria;o__Oceanospirillales;f__Alcanivoracaceae;g__Alcanivorax	0.000817447	2.67469e-05	2.14987e-05	1.7105e-05	0	0.00013586	0.000166316	0.000109603	4.28752e-05	0	0	0.000248472	1.96932e-05	2.47445e-05	0	0	0	0	0	0	0	0	0	0	0	0	0	0	0	0	0	0	0	0	0	0
	k__Bacteria;p__Proteobacteria;c__Gammaproteobacteria;o__Oceanospirillales;f__Halomonadaceae;Other	0.000597365	0.000220662	8.59947e-05	0.00030789	0	0.00114122	0.00239772	0.000835719	4.28752e-05	0	0	0.00228594	0	0	0	0	0	0	0	0	1.71086e-05	0	0	0.000165937	0	0.000366813	0.000434292	0	0	0	0	0	0	0	0	0
	k__Bacteria;p__Proteobacteria;c__Gammaproteobacteria;o__Oceanospirillales;f__Halomonadaceae;g__	0.00264098	0.000648613	0.000472971	0.00135129	2.6385e-05	0.00365916	0.0080663	0.00315107	0.000214376	5.27106e-05	0	0.00944193	3.93864e-05	2.47445e-05	2.48373e-05	5.34788e-05	0	0	0	0	0	0	0	0.00036506	0	0.0030262	0.00240722	0	0	0	0	0	0	0	0	0
	k__Bacteria;p__Proteobacteria;c__Gammaproteobacteria;o__Pasteurellales;f__Pasteurellaceae;g__Aggregatibacter	0	0	0	0	0	0	0	0	0	0	0	0	0	0	0	0	0	0	0	0	0	0	0	0	0	0	0	0.00545209	0	0	0	0.00526735	0.01995	0	0	0
	k__Bacteria;p__Proteobacteria;c__Gammaproteobacteria;o__Pasteurellales;f__Pasteurellaceae;g__Haemophilus	0	0.000982949	0.000634211	1.7105e-05	0	0	0.00941069	0	0.00045019	0	0	2.48472e-05	0.000236318	2.47445e-05	0	1.78263e-05	0	0	0	0	0	0	3.63901e-05	0.000265498	0	0	0	0.00130271	0.00676091	0.00398299	0.003108	0.00502236	0.00698945	0	2.44672e-05	0
	k__Bacteria;p__Proteobacteria;c__Gammaproteobacteria;o__Pseudomonadales;f__Moraxellaceae;g__Acinetobacter	0.00732559	0.00187228	0.00436423	0.00868078	0.0348546	0.0342004	0.00575175	0.00646655	0.0053594	7.9066e-05	0.00016295	0.009268	0.000354477	0.000346423	0.00037256	0.00511614	5.76136e-05	0.000101387	0.00676864	0.000482134	0.0011976	0.00649379	0.00665939	0.00753352	0.00224171	0.0109127	0	0.00583808	0.00478044	0.00268516	0.000777001	0.00581858	0.00629513	0.00741951	0.000905287	0.0397296
	k__Bacteria;p__Proteobacteria;c__Gammaproteobacteria;o__Pseudomonadales;f__Moraxellaceae;g__Enhydrobacter	0.00302875	0.00178536	6.4496e-05	1.7105e-05	0.00595421	3.62293e-05	0.0156891	4.1101e-05	2.14376e-05	7.9066e-05	0.0156161	0	0.000118159	0	7.45119e-05	0.000124784	0	1.68979e-05	0.0010109	0.000107141	0	0.00941161	0.00614993	0	0	0.00275109	1.24083e-05	0.00463186	0	0.0108749	0	0.000979972	0	0	4.89345e-05	0
	k__Bacteria;p__Proteobacteria;c__Gammaproteobacteria;o__Pseudomonadales;f__Pseudomonadaceae;g__Pseudomonas	0.00214842	0.00246072	0.00158015	2.56575e-05	0.00753731	4.52866e-05	0	0.00887781	0.00132913	0.00397965	0.0172728	0	0.000393864	0.000197956	0.000124187	0.000249568	7.68182e-05	0.000219673	0.00118671	0.000589275	0.0015911	0.00680093	0.000327511	0.00494491	0.00613669	0.00103166	0.304252	0.00231593	0.000819504	0.00210338	0.0017094	0.00195994	0.0060174	0	0.00100316	0.00138459
	k__Bacteria;p__Proteobacteria;c__Gammaproteobacteria;o__Vibrionales;Other;Other	0.00224274	0.00108994	0.00681508	0	0.00981522	0	1.38596e-05	0.00131523	2.14376e-05	2.63553e-05	0	0	0.00204809	0.000593868	2.48373e-05	0.000499135	0	3.37958e-05	0	5.35705e-05	1.71086e-05	0	0	0	0	0	0	0	6.8292e-05	0.00228239	0.0012432	0.00208244	0	3.33461e-05	0	1.62893e-05
	k__Bacteria;p__Proteobacteria;c__Gammaproteobacteria;o__Vibrionales;f__Pseudoalteromonadaceae;g__Vibrio	0.00356323	4.68071e-05	3.2248e-05	0	0	0	0.00256403	0	0	0	0	0	0.000590795	7.42335e-05	4.96746e-05	0.000160436	0	0	0	0	0	0	0	0	0	0	0	0	0.000887796	0	0.0027972	0	0	0.000133384	0.000146803	3.25786e-05
	k__Bacteria;p__Proteobacteria;c__Gammaproteobacteria;o__Vibrionales;f__Vibrionaceae;Other	0	6.68673e-06	0.00374077	0	0	0	0	1.37003e-05	0	2.63553e-05	0	4.96944e-05	5.90795e-05	0.000123723	9.93493e-05	0.000213915	0.000134432	5.06937e-05	0.00171414	0.00155354	0.00191617	0	0	0.00192486	0	0	0.000347433	0	0	0	0	0	0	0	0.000146803	0.00104252
	k__Bacteria;p__Proteobacteria;c__Gammaproteobacteria;o__Vibrionales;f__Vibrionaceae;g__Aliivibrio	0	0	0	0	8.795e-06	0	0	0	0	0	0	0.00079511	7.87727e-05	2.47445e-05	4.96746e-05	0	0	5.06937e-05	0.000703235	0.000803557	8.55432e-05	0	0	0	0	0	0	0	0	0	0	0	0	0.000283442	0.000293607	0.000211761
	k__Bacteria;p__Proteobacteria;c__Gammaproteobacteria;o__Vibrionales;f__Vibrionaceae;g__Photobacterium	0.000691686	2.00602e-05	0.000257984	2.56575e-05	0	7.24585e-05	0.00612596	5.48013e-05	0.000107188	7.9066e-05	0	0.000198778	0.000827114	0.00103927	0.000620933	0.00105175	0.000825796	0.000827996	0.0130098	0.0158033	0.0138409	0	0	0.00643834	0	0	0.00161308	0.00183345	6.8292e-05	0	0.000777001	0	0	0.00768628	0.00743804	0.00874735
	k__Bacteria;p__Proteobacteria;c__Gammaproteobacteria;o__Vibrionales;f__Vibrionaceae;g__Vibrio	0.0064767	7.3554e-05	0.0023756	8.55249e-06	8.795e-06	0	0.0023007	0	0.000343002	0	0	0	0.00238287	0.000519635	9.93493e-05	0.00119436	0	0	0	0	0	0	0	0	0	0	0	0.00463186	0.000819504	0	0.0004662	0.000183745	0	1.66731e-05	9.78689e-05	6.51572e-05
	k__Bacteria;p__Proteobacteria;c__Gammaproteobacteria;o__Xanthomonadales;f__Sinobacteraceae;g__	0	6.68673e-06	0	0	0.00294632	0	0	0	0	0	0	0	0	0	0	0	0	0	0.000131857	0	3.42173e-05	0.00153569	0.00200146	0.000431435	0.00403508	0.0100415	0.000843767	0.0069478	0	0.00389349	0.0027972	0.00287867	0.00967413	0	0	0.000211761
	k__Bacteria;p__Proteobacteria;c__Gammaproteobacteria;o__Xanthomonadales;f__Sinobacteraceae;g__Nevskia	0	0	2.14987e-05	0	0	0	0	0	0.000471627	0	0	0	0	0	0	0	0	0	0	0	0	0	0.0084425	0	0	0	0	0	0	0.00156635	0	0.00483861	0	0	0	0
	k__Bacteria;p__Proteobacteria;c__Gammaproteobacteria;o__Xanthomonadales;f__Xanthomonadaceae;g__Stenotrophomonas	0.00408724	0.00130391	0.00125767	0.00271114	0.00811778	2.71719e-05	0.00250859	0.00343878	0.000921817	0	0.00594769	0.00516822	3.93864e-05	2.47445e-05	4.96746e-05	0.000124784	5.76136e-05	1.68979e-05	0	0	0.000273738	0.0279716	0.00298399	0.01364	0.0315801	0.0110961	1.24083e-05	0.000482486	0.00737554	0.00111882	0.0032634	0.000551234	0.00504536	0.00291779	0.000367008	0.000293207
	k__Bacteria;p__SR1;c__;o__;f__;g__	0	0	0	0	0	0	0	0	0	0	0	0	0.000590795	0	0	0	0	0	0	0	0	0	0	0	0	0	0	0	0	0.0065339	0	0.0256018	0	0	0	0
	k__Bacteria;p__Spirochaetes;c__Spirochaetes;o__Spirochaetales;f__Spirochaetaceae;g__Treponema	0	0	0	0	0	0	0	0	0	0	0	0	0	0	0	0	0	0	0	0	0	0	0	0	0	0	0	0	0.0208974	0	0	0.0214981	0	0	0	0
	k__Bacteria;p__Spirochaetes;c__[Brevinematae];o__[Brevinematales];f__Brevinemataceae;g__	3.14403e-05	0.0310465	0.0618947	4.27625e-05	3.518e-05	3.62293e-05	0.016978	8.22019e-05	0.0030227	0	2.71584e-05	0	0.00622304	0.00596343	2.48373e-05	0.000677398	5.76136e-05	1.68979e-05	8.79044e-05	5.35705e-05	0.00104363	0.0351455	0	3.31873e-05	0	0	1.24083e-05	0	0	4.47527e-05	0	0	0	3.33461e-05	0.267256	0.00573383
	k__Bacteria;p__TM7;c__TM7-3;o__;f__;g__	0	0.00159144	0	0	0.00010554	0	0	0	0	0	0	0	0	0	0	1.78263e-05	0	0	0	0	0	0	0	0	0	0	0	0	0	0	0	0	0	0	0	0
	k__Bacteria;p__TM7;c__TM7-3;o__EW055;f__;g__	0	0	0.00108568	2.56575e-05	0	0.00060684	0	0.00504172	0.00244389	2.63553e-05	0	0	3.93864e-05	7.42335e-05	0	1.78263e-05	1.92045e-05	1.68979e-05	4.39522e-05	0	0.000136869	0	0	0	0	0	0	0.000385989	0.000956088	0	0	0	0.00171265	0	7.34017e-05	0
	k__Bacteria;p__Tenericutes;c__Mollicutes;o__Mycoplasmatales;f__Mycoplasmataceae;g__	0	0	0	0	0	0	0	0	0	0	0	0	0	0	0	0	0	0	0	0	0	2.19385e-05	0	0	0.0167848	9.17032e-05	0	0	0	0.0688745	0	0	0	3.33461e-05	9.78689e-05	4.88679e-05
	k__Bacteria;p__[Thermi];c__Deinococci;o__Deinococcales;f__Deinococcaceae;g__Deinococcus	0.0205305	0	1.07493e-05	0	0	0	0	0	0	0	0	2.48472e-05	0	7.42335e-05	0	1.78263e-05	0	0	0	0	0	0	0	0	0	0	0	0	0	0.01177	0	0	0	0	0	0
	k__Bacteria;p__[Thermi];c__Deinococci;o__Thermales;f__Thermaceae;g__Thermus	0	0	0	0	0	0	0	0	0	0	0	0	0	0	0	0	0	0	0	0	0	0	0	0.00102881	0.00821027	0	0	0	0	0	0	0	0	0	0	0
	Total	1	1	1	1	1	1	1	1	1	1	1	1	1	1	1	1	1	1	1	1	1	1	1	1	1	1	1	1	1	1	1	1	1	1	1	1
